# Supplementary material for: A multifaceted comparison between the fruit-abscission and fruit-retention cultivars in ornamental crabapple
Source: Front Plant Sci. 2022 Sep 21;13:1013263. doi: 10.3389/fpls.2022.1013263 (PMC9535355; doi:10.3389/fpls.2022.1013263)
Supplement: Supplementary file 2 [file Data_Sheet_1.xlsx]

## Sheet: S1
Supplemental Table S1 | Characters of fruits of different varieties of ornamental crabapple.
Cultivars		Fruit Color	Fruit Ornamental Period	Abscission Period	Abscission Position
Fruit-retention cultivars	Donald Wyman	Red	October~The following year in March	The following year mid-March	Receptacle
	Red Jewel	Red	October~The following year in March	The following year mid-March	Receptacle
	Sugar Tyme	Red	October~The following year in March	The following year mid-March	Receptacle
Fruit-abscission cultivars	Flame	Red Yellow	March~October	September~October	Fruit Pedicel
	Radiant	Red Yellow	March~September	August~September	Fruit Pedicel

## Sheet: S2
Supplemental Table S2 | Description of transcriptome sequences for fruit-retention and -abscission cultivars of ornamental crabapple.
Cultivars		BaseSum	GC (%)	Q30 (%)	Clean Reads	Mapped Reads	Mapping ratio (%)
Fruit-retention cultivars	Donald Wyman	10646550740	46.58	94.33	35588600	24256919	0.6816
	Red Jewel	6734684210	46.46	91.79	22488413	15033693	0.6685
	Sugar Tyme	10733648758	47.84	94.6	35900408	24879768	0.693
Fruit-abscission cultivars	Flame	6699459038	46.98	92.52	22409258	15216103	0.679
	Radiant	9981411532	46.39	94.6	33375915	22112122	0.6625

## Sheet: S3
Supplemental Table S3 | Statistical table of transcriptome collections of ornamental crabapple cultivars.
Sequences	300-500bp	500-1000bp	1000-2000bp	> 2000 bp	Total number	Total Base (bp)	N50 (bp)	Mean (bp)
Transcripts	21643	29173	34313	20883	106012	139156678	1807	1312.65
Unigenes	14412	12439	10507	7472	44830	51673246	1760	1152.65

## Sheet: S4
Supplemental Table S4 | Unigene annotation statistics for ornamental crabapple.
Database	COG	GO	KEGG	KOG	Swiss-Prot	Nr	Total
300bp≤Length＜1000bp	4582	9045	6007	7856	7468	15875	16551
Length≥1000bp	7099	9225	6915	10234	12175	16628	16748
Annotated numbers	11681	18270	12922	18090	19643	32503	33299

## Sheet: S5
Supplemental Table S5 | List of qPCR primer pairs used to validate gene expression among five cultivars of ornamental crabapple.
Unigenes	Forward primer	Reverse primer	Length (bp)	Tm (℃)
McPEM12	CTTGGAGGGATTGGAGGAGGTAGG	CCAGACATCTGCTTCGACTCGTTG	24	58
McCEL1	CGGGATGTTGATGGACTGATGGG	GAGGCAAAGAAGCAGGTGGACTAC	23	57
McPG	CCTGAAGTGCCTCATCCTGTCTTG	TCGCAGAGCCCTTGAAAGTTTGG	24	58
McBGLU12	GCGTCCAGAAGAGCGTCAAAGAG	AGACCTTGCCTATGCCTTGTTCAC	23	58
McbHLH75	CTTCCTCACTACAACAACGCAACATG CTTCCTCACTACAACAACGCAACATG	TGGTCGTCGTCTTGTGCTTCATTG TGGTCGTCGTCTTGTGCTTCATTG	24	58
McWRKY75	GTACCCGTCGTCAAGTATGTCAACC	ATGCAGGCATGATGAAGTCAGGAAG	25	57
McActin	TGACCGAATGAGCAAGGAAATTACT	TACTCAGCTTTGGCAATCCACATC	25	55

## Sheet: S6
Supplemental Table S6 | Differentially expressed genes in the transcriptome of five cultivars of ornamental crabapple.
ID	Sugar Tyme	Radiant	Donald Wyman	Flame	Red Jewel	FDR	log2FC	nr_annotation
c152643.graph_c0	0	1.93	0	18.65	0	0.000540772	2.50419	hypothetical protein BZG36_01607 [Bifiguratus adelaidae]
c248455.graph_c0	23.19	3.73	23.12	3.69	21.91	3.14802e-14	-2.47812	PREDICTED: uncharacterized protein LOC103949628 [Pyrus x bretschneideri]
c247050.graph_c0	9.43	3.78	13.22	5.99	16.79	0.00939892	-1.27077	PREDICTED: uncharacterized protein LOC103453526 [Malus domestica]
c245127.graph_c0	0.08	4.61	0.08	16.58	0.41	1.69484e-06	3.20347	polygalacturonase [Pyrus pyrifolia]
c253979.graph_c0	2.8	10.37	4.66	13.83	5.77	0.0434403	1.09861	PREDICTED: rust resistance kinase Lr10-like isoform X1 [Malus domestica]
c224117.graph_c0	0.02	0.55	0	5.77	0.05	0.0028517	2.2353	hsp71-like protein [Rhizopus microsporus]
c242008.graph_c0	2.77	18.76	2.79	23.09	7.06	1.57412e-05	2.13716	PREDICTED: uncharacterized protein LOC108169406 [Malus domestica]
c261185.graph_c0	3.02	13.99	2.93	11.08	2.86	1.59241e-07	1.88781	PREDICTED: uncharacterized protein LOC103406754 [Malus domestica]
c243305.graph_c0	1.2	4.11	0.75	10.44	1.63	0.00577827	1.90272	PREDICTED: macrodontain-1-like [Malus domestica]
c247957.graph_c0	2.18	100.5	0.37	898.59	0.79	5.50986e-09	3.78232	PREDICTED: germin-like protein subfamily 1 member 11 isoform X1 [Malus domestica]
c220151.graph_c0	0	1	0	14.41	0	0.00791412	2.01635	--
c237649.graph_c0	3.66	1.51	5.84	0.86	5.3	0.00423628	-1.69414	PREDICTED: uncharacterized protein LOC103445651 [Malus domestica]
c253880.graph_c0	2.6	6.21	2.96	8.3	3.55	0.0172327	1.28088	--
c257056.graph_c2	27.32	68.67	43.82	92.5	36.49	0.00074391	1.19027	PREDICTED: glutathione synthetase, chloroplastic-like [Malus domestica]
c252098.graph_c1	12.22	94.08	10.03	140.42	24.17	3.78038e-08	2.44017	probable linoleate 9S-lipoxygenase 5 [Malus domestica]
c163109.graph_c0	30.97	5.28	21.02	1.15	93.85	0.0276093	-1.84348	--
c248071.graph_c1	0.11	0.99	0.08	2.66	0	0.0213709	1.89566	hypothetical protein IQ06DRAFT_300280 [Stagonospora sp. SRC1lsM3a]
c257399.graph_c0	13.43	5.33	23.94	8.81	19.08	0.0100981	-1.25755	PREDICTED: thaumatin-like protein 1 [Malus domestica]
c239764.graph_c0	0.57	8.24	0.14	87.86	1.33	5.3223e-05	2.84222	PREDICTED: aldehyde oxidase GLOX1-like [Malus domestica]
c251901.graph_c0	18.52	9.59	28.23	9.25	26.39	7.91425e-06	-1.20229	PREDICTED: uncharacterized protein LOC103437741 [Malus domestica]
c220373.graph_c0	0.78	4.68	0.1	8.5	0.16	0.011307	2.03085	hypothetical protein CBOM_06351 [Ceraceosorus bombacis]
c246801.graph_c0	10.99	25.63	13.71	24.52	11.22	2.83366e-08	1.41872	PREDICTED: protein DMR6-LIKE OXYGENASE 2-like [Malus domestica]
c242784.graph_c0	5.04	0	4.75	0	11.39	1.18089e-12	-4.1885	--
c246747.graph_c0	3.09	0	6.68	0	8.03	0.00173057	-2.35508	--
c252891.graph_c0	5.62	3.09	10.24	2.51	13.43	0.0018776	-1.59178	PREDICTED: vicianin hydrolase-like [Pyrus x bretschneideri]
c163502.graph_c0	0.11	3.57	0	5.45	0	0.00646096	2.10145	--
c246235.graph_c0	5.09	2.46	4.27	2.34	7.93	0.0499387	-1.14574	PREDICTED: putative GATA transcription factor 22 [Malus domestica]
c237342.graph_c0	57.66	0.28	24.2	1.73	24.66	2.8566e-05	-2.82613	PREDICTED: wound-induced protein 1-like [Malus domestica]
c255706.graph_c0	1.43	0.14	2.6	0.41	4.55	0.0128341	-1.89262	PREDICTED: protein TONSOKU-like isoform X1 [Malus domestica]
c243845.graph_c1	1.97	0.08	5.69	0.99	6.11	0.0128341	-1.95705	PREDICTED: uncharacterized protein LOC108171355 [Malus domestica]
c252234.graph_c0	7.29	0.58	4.97	2.15	10.16	0.0194633	-1.77731	--
c239206.graph_c1	40.73	22.47	46.91	23.39	50.6	1.849e-08	-1.0152	PREDICTED: uncharacterized protein LOC108868580 [Pyrus x bretschneideri]
c245874.graph_c0	0.25	1.62	0.23	2.65	0.04	0.0148493	1.96311	heme-dependent catalase [Aureobasidium pullulans EXF-150]
c216306.graph_c0	0	2.4	0	20.46	0	0.000729462	2.45629	--
c225396.graph_c0	2.83	0	3.67	0	2.53	0.00519752	-2.16857	PREDICTED: uncharacterized protein LOC103453746 [Malus domestica]
c253415.graph_c0	3.84	14.03	3.43	13.25	1.61	0.000949035	1.91479	PREDICTED: uncharacterized protein LOC103420363 [Malus domestica]
c255717.graph_c0	0.02	2.02	0.16	7.12	0	3.67501e-05	2.88335	PREDICTED: uncharacterized protein LOC103453763 [Malus domestica]
c256301.graph_c0	29.68	70.09	14.6	88.35	28.87	0.0137348	1.39113	PREDICTED: LOW QUALITY PROTEIN: delta(8)-fatty-acid desaturase 1-like [Malus domestica]
c163751.graph_c0	0	1.74	0	16.75	0	0.0051383	2.103	--
c245766.graph_c0	7.2	3.79	21.63	2.72	25.18	0.0047088	-1.79352	PREDICTED: uncharacterized protein LOC103411893 [Malus domestica]
c251618.graph_c0	29.33	11.51	40.1	9.08	29.47	7.35352e-07	-1.65885	PREDICTED: protein ENDOSPERM DEFECTIVE 1-like isoform X2 [Malus domestica]
c247298.graph_c0	6.7	2.54	7.32	1.91	15.79	0.0149512	-1.56071	--
c262028.graph_c0	10.06	24.42	9.96	23.74	14.18	8.5597e-06	1.01755	PREDICTED: acetyl-CoA carboxylase 1-like [Pyrus x bretschneideri]
c244569.graph_c0	0.13	4.33	1.22	14.31	0.14	0.0227387	1.89049	PREDICTED: ethylene-responsive transcription factor 1B-like [Pyrus x bretschneideri]
c216031.graph_c0	0.08	1.34	0	1.46	0.04	0.00816807	2.08368	hypothetical protein PaG_01564 [Moesziomyces aphidis DSM 70725]
c199465.graph_c0	0	4.58	0	45.17	0	0.000234458	2.62539	calmodulin [Agaricus bisporus var. bisporus H97]
c255630.graph_c0	17.58	10.48	29.25	10.69	34.59	0.000119669	-1.39116	PREDICTED: PAP-specific phosphatase HAL2-like [Malus domestica]
c238466.graph_c1	8.4	39.71	5.57	27.85	4.83	0.00074391	1.93008	PREDICTED: probable 9-cis-epoxycarotenoid dioxygenase NCED5, chloroplastic [Malus domestica]
c247729.graph_c0	23.91	11.82	22.28	8.37	36.92	0.0196478	-1.28556	--
c257701.graph_c0	6.5	20.99	6.17	93.64	18.09	0.0231954	1.77673	PREDICTED: uncharacterized protein LOC103455284 [Malus domestica]
c213466.graph_c0	0.03	0.81	0	9.78	0	0.00735831	2.04035	PREDICTED: F-box protein SKIP23-like [Malus domestica]
c247212.graph_c1	4.66	1.48	7.58	1.32	3.07	0.0426748	-1.47316	PREDICTED: alpha-1,4 glucan phosphorylase L-2 isozyme, chloroplastic/amyloplastic-like [Malus domestica]
c253226.graph_c1	29.18	18.26	30.37	16.87	45.6	0.00187144	-1.06509	PREDICTED: (+)-neomenthol dehydrogenase-like isoform X2 [Malus domestica]
c258633.graph_c0	26.45	14.25	33.97	11.66	19.54	0.0422603	-1.11078	PREDICTED: ferritin-3, chloroplastic-like [Pyrus x bretschneideri]
c254962.graph_c0	2.99	0.21	10.25	0.94	10.12	0.00600699	-2.10294	PREDICTED: uncharacterized protein LOC103411379 isoform X4 [Malus domestica]
c256277.graph_c1	221.67	42.18	114.5	62.61	142.15	0.0238139	-1.44305	PREDICTED: replication factor C subunit 2 [Pyrus x bretschneideri]
c239725.graph_c0	4.73	0	6.92	0.06	15.77	2.17566e-08	-3.50603	PREDICTED: uncharacterized protein LOC101307646 [Fragaria vesca subsp. vesca]
c245709.graph_c0	0.49	8.84	0.61	6.49	0.33	2.10897e-09	3.12388	PREDICTED: probable membrane-associated kinase regulator 4 [Malus domestica]
c241557.graph_c0	2.02	0.38	2.1	0.38	1.83	0.0294405	-1.69989	hypothetical protein [Malus domestica]
c248717.graph_c0	22.44	16.43	29.24	14.83	37.13	0.000369344	-1.11407	secreted alpha-amylase, partial [Malus domestica]
c228601.graph_c0	266.21	2394.91	151.58	1520.68	216.64	5.57033e-08	2.67909	--
c235299.graph_c0	31.24	14.84	28.39	6.66	43.24	0.0367765	-1.36536	PREDICTED: probable dynein light chain [Pyrus x bretschneideri]
c213914.graph_c0	0	2.89	0	19.68	0.12	0.00116319	2.38767	PREDICTED: cucumber peeling cupredoxin-like [Malus domestica]
c233571.graph_c0	0	3.4	0	1.23	0	0.00109705	2.39711	PREDICTED: uncharacterized protein LOC105351784 [Fragaria vesca subsp. vesca]
c231387.graph_c0	0.49	6.86	0.15	17.34	0.82	5.43286e-05	2.76909	hypothetical protein PRUPE_1G033100 [Prunus persica]
c231342.graph_c0	11.62	0	10.05	0	5.14	0.00261045	-2.28716	--
c245207.graph_c0	48.98	4.93	20.24	6.63	43.05	0.00235901	-1.87263	PREDICTED: F-box/WD-40 repeat-containing protein At3g52030-like [Malus domestica]
c249384.graph_c0	4.54	1.83	15.66	1	5.92	0.0128838	-1.83559	hypothetical protein BAUCODRAFT_35056 [Baudoinia panamericana UAMH 10762]
c220323.graph_c1	0.23	3.74	0	9.05	0	0.0278636	1.7904	--
c262218.graph_c0	0.27	4.12	0.3	42.11	0.16	6.46502e-05	2.81695	PREDICTED: EG45-like domain containing protein [Malus domestica]
c153950.graph_c0	0	1.35	0.04	29.45	0	0.00344037	2.17832	--
c256259.graph_c0	4.67	2.61	4.1	2.07	5.61	0.0231954	-1.00581	PREDICTED: uncharacterized protein LOC103400820 [Malus domestica]
c256759.graph_c0	2.39	1.23	2.75	1.03	3.27	0.00446537	-1.21212	PREDICTED: pentatricopeptide repeat-containing protein At4g21065-like [Malus domestica]
c252730.graph_c0	14.11	104.33	28.31	46.07	27.62	0.0133194	1.45188	PREDICTED: alcohol dehydrogenase-like 4 [Malus domestica]
c208472.graph_c0	0.1	1.72	0	2.49	0	0.0399628	1.70977	related to Opsin-1 [Sporisorium reilianum f. sp. reilianum]
c245207.graph_c1	18.46	0	5.72	0	12.51	7.80264e-06	-3.03221	PREDICTED: uncharacterized protein LOC103945526 isoform X1 [Pyrus x bretschneideri]
c261237.graph_c1	25.39	6.56	16.03	7.5	20.57	0.0032747	-1.28358	PREDICTED: LOW QUALITY PROTEIN: pentatricopeptide repeat-containing protein At3g13880-like [Pyrus x bretschneideri]
c241367.graph_c0	3.44	11.04	4.35	14.88	4.05	0.00142465	1.66167	--
c253972.graph_c0	21.3	60.55	18.4	74.98	31.04	0.000577055	1.00884	PREDICTED: probable linoleate 9S-lipoxygenase 5 [Pyrus x bretschneideri]
c251907.graph_c1	5.54	16.62	5.61	18.18	6.76	6.68625e-18	1.91075	CXE carboxylesterase [Malus pumila]
c242498.graph_c0	0.07	1.96	0.04	1.26	0.06	0.00106726	2.42467	PREDICTED: UPF0481 protein At3g47200-like [Fragaria vesca subsp. vesca]
c253518.graph_c1	17.78	3.85	25.51	0.99	30.2	0.0107314	-1.95361	--
c161900.graph_c0	0	18.37	0.54	11.62	0.21	2.5573e-05	2.9192	hypothetical protein PRUPE_6G069400 [Prunus persica]
c248964.graph_c1	69.04	693.78	45.91	687.19	13.73	2.13414e-05	2.7248	PREDICTED: non-specific lipid-transfer protein 1-like [Malus domestica]
c247035.graph_c0	23.64	155.81	21.15	69.69	11.36	0.00665098	1.78962	PREDICTED: transport and Golgi organization 2 homolog [Malus domestica]
c250863.graph_c0	3.48	30.7	7.31	32.1	7.73	1.43545e-08	2.11986	PREDICTED: boron transporter 1-like [Malus domestica]
c244316.graph_c0	0.59	2.39	0.23	4.51	0.24	0.0497864	1.71657	hypothetical protein ST47_g10103 [Ascochyta rabiei]
c223030.graph_c0	0.08	6.38	0	2.71	0	0.000138895	2.71657	PREDICTED: uncharacterized protein LOC103451371 [Malus domestica]
c197688.graph_c0	0	1.2	0	19.15	0	0.00592125	2.07216	--
c153856.graph_c0	0	36.1	0	26.21	0	6.93064e-12	4.23411	--
c247381.graph_c0	5.19	11.74	6.8	19.76	6.34	0.00755088	1.22728	PREDICTED: uncharacterized protein LOC103955821 [Pyrus x bretschneideri]
c237000.graph_c0	0.21	2.17	0.79	5.17	0.54	0.0480055	1.69689	PREDICTED: transcription factor JUNGBRUNNEN 1-like [Malus domestica]
c197483.graph_c0	0	1.88	0	16.55	0	0.000765763	2.44617	--
c254955.graph_c0	67.33	262.09	51.07	242.58	60.68	1.24813e-10	2.08131	PREDICTED: uncharacterized protein LOC103451648 [Malus domestica]
c261522.graph_c0	85.36	234.22	124.46	185.04	73.25	0.0417572	1.05572	PREDICTED: esterase-like [Pyrus x bretschneideri]
c254714.graph_c0	19.93	1.99	13.57	1.7	5.46	0.0213709	-1.80383	PREDICTED: EG45-like domain containing protein 2 isoform X2 [Malus domestica]
c260775.graph_c1	4.13	9.6	3.95	13.81	5.97	0.00320076	1.15237	PREDICTED: protein kinase PVPK-1 isoform X1 [Malus domestica]
c260535.graph_c0	9.29	28.71	4.98	28.72	11.94	0.00314848	1.39079	PREDICTED: geraniol 8-hydroxylase-like [Pyrus x bretschneideri]
c251683.graph_c0	4.53	49.25	6.83	23.57	8.2	1.58517e-05	2.1192	PREDICTED: cytochrome P450 714A1-like [Malus domestica]
c162948.graph_c0	0	3.35	0	2.59	0	0.0124316	1.94898	PREDICTED: E3 ubiquitin-protein ligase SINAT4-like [Pyrus x bretschneideri]
c261378.graph_c0	128.77	62.77	165.79	37.71	177.64	0.000138895	-1.51218	PREDICTED: cytochrome P450 71A1-like [Pyrus x bretschneideri]
c241845.graph_c0	1.22	0	0.78	0	2.23	0.00688883	-2.11937	PREDICTED: sphinganine C4-monooxygenase 1-like [Malus domestica]
c232120.graph_c1	2.5	18.13	0.78	31.85	0.28	0.00307344	2.25222	PREDICTED: auxin-responsive protein SAUR71 [Malus domestica]
c257415.graph_c0	1.45	4.8	0.64	15.09	0.79	0.00985704	1.99439	--
c261391.graph_c0	1.66	0.13	9.92	0.21	10.15	9.25188e-07	-3.12197	PREDICTED: uncharacterized protein LOC108174407 [Malus domestica]
c242385.graph_c0	0.22	4.95	0.2	5.46	0.31	8.88781e-12	3.47689	PREDICTED: basic 7S globulin-like [Malus domestica]
c217100.graph_c0	0.29	11.46	0.16	36.66	0	5.66288e-07	3.33443	--
c258516.graph_c1	0	7.29	0	76.56	0	0.00016877	2.67055	--
c248112.graph_c0	0.09	0.48	0.04	0.98	0.09	0.0469357	1.7305	PREDICTED: potassium transporter 1 [Malus domestica]
c214123.graph_c0	197.3	16.96	104.57	40.55	95.22	0.0166385	-1.70263	dehydrin COR47-like [Malus domestica]
c250433.graph_c0	665.37	162.87	293.69	107.4	1422.34	0.00671169	-1.84902	PREDICTED: glutathione transferase GST 23-like isoform X1 [Pyrus x bretschneideri]
c255724.graph_c0	4.95	1.07	2.71	1.16	3.98	0.0163266	-1.51661	probable Catalase-peroxidase [Ramularia collo-cygni]
c250593.graph_c0	2.74	0	4.04	0	2.8	5.86941e-07	-3.2489	--
c259929.graph_c1	0.89	7.93	0.8	11.9	0.44	2.34661e-09	3.02181	hypothetical protein VITISV_027864 [Vitis vinifera]
c254583.graph_c0	19.04	69.77	27.64	44.64	28.33	0.00916619	1.09295	PREDICTED: polygalacturonase inhibitor 2-like [Malus domestica]
c253434.graph_c3	8.55	4.07	10.04	4.7	16.41	0.00109705	-1.5106	PREDICTED: uncharacterized protein LOC103433270 isoform X3 [Malus domestica]
c243524.graph_c0	0.04	1.48	0.05	3.69	0	0.000782666	2.47787	hypothetical protein IQ06DRAFT_91531 [Stagonospora sp. SRC1lsM3a]
c251404.graph_c0	20.3	84.34	45.66	88.28	36.4	0.00913521	1.20823	PREDICTED: transcription factor DIVARICATA [Malus domestica]
c256986.graph_c0	15.08	33.85	15.28	36.52	13.52	0.000519859	1.16297	PREDICTED: external alternative NAD(P)H-ubiquinone oxidoreductase B2, mitochondrial-like [Malus domestica]
c252544.graph_c0	18.53	80.19	39.35	74.44	22.21	0.00881679	1.33587	PREDICTED: uncharacterized protein LOC103435166 isoform X1 [Malus domestica]
c240169.graph_c0	2.5	10.48	0.4	40.87	2.47	0.00424675	2.18001	PREDICTED: cytokinin riboside 5&apos;-monophosphate phosphoribohydrolase LOG5-like [Malus domestica]
c254698.graph_c0	79.88	224.79	71.01	200.04	53.11	2.45959e-07	1.60267	PREDICTED: beta-glucosidase 12-like [Pyrus x bretschneideri]
c234573.graph_c0	4.02	0.84	2.69	0.6	4.39	0.028312	-1.67064	--
c258241.graph_c1	13.08	45.06	4.59	78.8	12.26	0.00733499	1.88254	--
c251743.graph_c0	45.41	9.39	31.98	15.83	101.15	0.0030141	-1.78851	hypothetical protein PRUPE_1G436900 [Prunus persica]
c260227.graph_c0	10.1	39.8	10.26	21.72	12.83	0.0381496	1.0665	PREDICTED: probable acyl-activating enzyme 18, peroxisomal [Malus domestica]
c253508.graph_c0	55.19	12.45	55.42	4.83	52.02	0.00109705	-1.95857	--
c250452.graph_c0	196.03	106.14	269.68	110.71	255.25	2.37966e-09	-1.14742	PREDICTED: aspartic proteinase-like [Malus domestica]
c260717.graph_c0	7.24	15.46	2.45	24.48	4.44	0.0315433	1.55981	PREDICTED: respiratory burst oxidase homolog protein A [Pyrus x bretschneideri]
c249157.graph_c0	36.09	9.48	35.11	11.76	33.47	2.03896e-06	-1.64196	PREDICTED: HMG-Y-related protein A-like [Malus domestica]
c246122.graph_c1	2.66	8.83	1.87	16.07	6.17	0.0142265	1.95655	elongation factor 1-alpha [Clavispora lusitaniae ATCC 42720]
c244468.graph_c0	0.15	2.1	0	24.92	0	0.0226369	1.80888	--
c236024.graph_c0	0.11	2.46	0	13.89	0	0.00191049	2.30331	PREDICTED: 21 kDa protein [Malus domestica]
c260083.graph_c0	13.18	6.69	14.27	6.03	18.89	2.00242e-05	-1.16293	PREDICTED: U3 small nucleolar RNA-associated protein 25 [Malus domestica]
c243060.graph_c0	1.4	26.09	2.61	44.41	0.86	3.66129e-09	3.29869	PREDICTED: CLAVATA3/ESR (CLE)-related protein 1 [Pyrus x bretschneideri]
c249568.graph_c1	9.42	5.85	11.88	4.43	7.06	0.00182709	-1.70832	PREDICTED: putative disease resistance protein At3g14460 [Malus domestica]
c249926.graph_c0	20.03	11.53	22.58	22.68	35.68	0.0149011	-1.27934	PREDICTED: uncharacterized protein LOC103415750 [Malus domestica]
c253009.graph_c0	46.33	3.62	11.04	3.74	19.29	0.00445307	-2.1366	PREDICTED: uncharacterized protein LOC103421394 isoform X2 [Malus domestica]
c252262.graph_c0	2.36	10.2	2.81	10.27	3.01	3.48006e-07	2.30339	PREDICTED: uncharacterized protein LOC103418607 [Malus domestica]
c162097.graph_c1	0	20.32	0	184.55	0	9.51692e-07	3.2942	actin, partial [Moniliophthora perniciosa]
c236003.graph_c0	0.7	4.03	0.16	9.79	0.24	0.0327183	1.81233	--
c261824.graph_c2	116.94	40.95	73.78	47.07	125.73	0.00233757	-1.31892	PREDICTED: TMV resistance protein N-like isoform X4 [Malus domestica]
c258451.graph_c0	2.21	5.77	3.05	7.61	1.75	0.0229338	1.40301	--
c255770.graph_c0	11.04	19.04	9.66	40	12.74	0.0447082	1.16533	MYBR domain class transcription factor [Malus domestica]
c243873.graph_c0	0	3.65	0	2.74	0	0.00109705	2.40426	--
c211960.graph_c0	0	1.94	0	2.02	0	0.00075011	2.46938	uncharacterized protein LOC110759430, partial [Prunus avium]
c254775.graph_c0	2.71	3.81	1.31	12.77	2.29	0.000296211	2.52938	PREDICTED: probable WRKY transcription factor 31 [Malus domestica]
c241991.graph_c0	49.01	13.7	49.08	15.32	45.81	0.000446905	-1.56536	PREDICTED: cytochrome P450 71A1-like [Pyrus x bretschneideri]
c259782.graph_c0	14.95	49.65	19.48	118.88	17.81	0.0311438	1.32078	PREDICTED: uncharacterized protein LOC103947871 [Pyrus x bretschneideri]
c224662.graph_c0	23.14	0	18.01	0	34.01	8.14046e-23	-5.24168	PREDICTED: uncharacterized protein LOC103432170 [Malus domestica]
c261806.graph_c0	106.17	29.78	71.81	43.25	111.66	0.0030882	-1.31678	PREDICTED: TMV resistance protein N-like, partial [Pyrus x bretschneideri]
c251246.graph_c0	3.26	1.13	12.72	0.85	9.82	0.00180118	-2.13901	hypothetical protein B0A51_10305 [Rachicladosporium sp. CCFEE 5018]
c161754.graph_c0	0	0.89	0	9.54	0	0.00683755	2.0473	ribosomal 60S subunit protein L3 [Rhizophagus irregularis DAOM 197198w]
c259156.graph_c0	3.12	25.44	3.74	41.6	14.53	0.00858496	1.8684	probable linoleate 9S-lipoxygenase 5 [Malus domestica]
c252077.graph_c0	0.66	0.21	5.15	0.1	3.36	0.0154634	-1.96733	PREDICTED: uncharacterized protein LOC103441727 [Malus domestica]
c255792.graph_c0	11.1	7.52	16.81	5.25	17.5	0.0031605	-1.22687	PREDICTED: anthocyanidin reductase-like [Malus domestica]
c229394.graph_c0	0	1.56	0	24.96	0	0.00173057	2.30293	--
c258700.graph_c0	0.06	3.44	0.08	43.78	1.15	0.0191874	1.88451	PREDICTED: ATP-dependent DNA helicase SRS2-like protein At4g25120 [Malus domestica]
c255254.graph_c0	0.15	10.19	0.05	121.94	0.22	2.37966e-09	3.85147	PREDICTED: laccase-7-like [Malus domestica]
c246782.graph_c0	5.06	0	1.58	0.06	3.71	0.000158791	-2.68347	--
c241869.graph_c0	0	1.31	0	16.52	0	0.00247978	2.23801	--
c251395.graph_c0	39.66	1	38.05	1.66	102.47	3.11281e-17	-4.43004	UPF0481 protein At3g47200-like, partial [Prunus avium]
c163273.graph_c0	0.32	3.01	0	8.84	0.14	0.0241447	1.85006	PREDICTED: uncharacterized protein LOC108867101 [Pyrus x bretschneideri]
c248240.graph_c0	16.05	4.63	10.89	5.4	12.72	0.00914212	-1.28545	PREDICTED: probable FBD-associated F-box protein At1g32375 [Malus domestica]
c244282.graph_c0	0	1.95	0	25.94	0	2.21153e-05	2.93479	PREDICTED: protein ROOT HAIR DEFECTIVE 3 homolog 2-like [Pyrus x bretschneideri]
c249082.graph_c0	0	2.01	0	21.48	0	5.57033e-08	3.57562	hypothetical protein BSLG_02247 [Batrachochytrium salamandrivorans]
c255782.graph_c0	0	0.6	0	6.79	0	0.00261612	2.22842	cysteine proteinase [Rhizophagus irregularis]
c253095.graph_c0	2.67	0	9.27	0	27.07	0.00302368	-2.26261	PREDICTED: lipid phosphate phosphatase 2-like [Pyrus x bretschneideri]
c249939.graph_c0	7.84	22.64	5.96	17.17	7.26	0.00956175	1.32196	PREDICTED: cyclic nucleotide-gated ion channel 1-like isoform X1 [Malus domestica]
c256215.graph_c0	5.21	0	6.74	0	11.89	6.06519e-07	-3.24927	--
c252014.graph_c0	116.42	23.68	91.23	29.51	75.39	0.000234458	-1.68624	PREDICTED: serine/arginine-rich SC35-like splicing factor SCL33 [Pyrus x bretschneideri]
c253312.graph_c0	0.18	1.95	0.3	1.11	0.52	0.0429064	1.5916	copper methylamine oxidase-like [Malus domestica]
c258496.graph_c1	0	2.91	0	2.26	0	0.0195923	1.84885	Integrase, catalytic core [Corchorus capsularis]
c253578.graph_c1	4	22.11	2.37	11.26	2.54	0.000974779	1.95122	PREDICTED: subtilisin-like protease SBT5.3 isoform X1 [Malus domestica]
c235648.graph_c1	3.62	0.21	5.15	0.15	2.4	0.000823904	-2.39781	PREDICTED: uncharacterized protein LOC103449617 [Malus domestica]
c252442.graph_c0	17.41	47.83	16.36	34.91	16.79	0.00482459	1.1607	PREDICTED: polygalacturonase inhibitor-like [Malus domestica]
c258829.graph_c0	3.4	8.44	4.9	8.8	2.98	0.00425632	1.18751	PREDICTED: LOW QUALITY PROTEIN: pentatricopeptide repeat-containing protein At3g53170-like [Malus domestica]
c237085.graph_c0	13.43	0	13.14	0.2	1.69	0.0241279	-1.87577	PREDICTED: 22.0 kDa class IV heat shock protein-like [Malus domestica]
c251940.graph_c0	29.79	0.88	51.42	0.96	11.21	0.000341006	-2.5483	PREDICTED: uncharacterized protein LOC103960998 [Pyrus x bretschneideri]
c241958.graph_c0	0.17	1.95	0.23	7.08	0.73	0.00483731	2.14504	PREDICTED: LOW QUALITY PROTEIN: endoglucanase CX-like [Malus domestica]
c241154.graph_c0	0.2	0.74	0.26	11.46	0.52	0.00820996	2.08825	PREDICTED: uncharacterized protein LOC103412000 [Malus domestica]
c261682.graph_c0	6.23	13.88	6.78	16.79	7.13	1.75003e-05	1.2799	PREDICTED: alpha-amylase-like [Malus domestica]
c250036.graph_c0	14.4	32.75	16.62	44.75	20.91	0.00021637	1.22694	PREDICTED: caffeic acid 3-O-methyltransferase-like [Malus domestica]
c197960.graph_c0	0	0.5	0	6.22	0	0.00412468	2.14582	hypothetical protein JAAARDRAFT_173948 [Jaapia argillacea MUCL 33604]
c246629.graph_c0	14.32	5.7	93.38	5.54	24.75	0.0171698	-1.85806	PREDICTED: isoeugenol synthase 1-like isoform X1 [Pyrus x bretschneideri]
c235665.graph_c0	27.81	3.19	9.75	2.61	45.25	0.0361748	-1.74753	PREDICTED: TMV resistance protein N-like [Pyrus x bretschneideri]
c257983.graph_c0	0.51	6.03	1.34	4.39	0.64	0.00149723	2.0128	hypothetical protein VITISV_027864 [Vitis vinifera]
c247023.graph_c1	15.27	4.21	26.68	5.32	10.12	0.0277488	-1.5442	PREDICTED: bidirectional sugar transporter SWEET2a-like [Malus domestica]
c226953.graph_c0	1.96	0.18	3.03	0.25	5.15	3.97392e-05	-2.61067	hypothetical protein DOTSEDRAFT_68084 [Dothistroma septosporum NZE10]
c248095.graph_c0	4.79	10.35	5.05	16.93	7.57	0.0369284	1.07969	PREDICTED: putative kinase-like protein TMKL1 [Malus domestica]
c261134.graph_c1	3.08	0.29	9.43	0.79	4.26	0.00149555	-2.21072	PREDICTED: probable serine/threonine-protein kinase At5g41260 isoform X1 [Pyrus x bretschneideri]
c224969.graph_c1	16.78	7.92	160.97	9.94	76.31	0.0102538	-1.96138	galactinol synthase 3 [Malus domestica]
c246230.graph_c0	0	3.57	0.13	3.43	0.09	8.33271e-05	2.77486	Retrovirus-related Pol polyprotein from transposon TNT 1-94 [Cajanus cajan]
c257052.graph_c0	0.11	1.27	0.11	1.01	0.04	0.0129071	1.98835	hypothetical protein K437DRAFT_268148 [Tilletiaria anomala UBC 951]
c255849.graph_c0	4.34	19.9	1.8	30.14	2.76	2.13438e-06	2.61891	PREDICTED: putative uncharacterized protein DDB_G0286901 [Malus domestica]
c256369.graph_c0	22.12	3.97	22.76	8.77	23.67	0.000335381	-1.60249	--
c236806.graph_c0	21.89	72.53	12.57	182.64	39	0.00424675	1.86868	PREDICTED: probable WRKY transcription factor 75 [Malus domestica]
c250574.graph_c0	4.37	1.91	8.22	2.52	10.58	0.026637	-1.44126	PREDICTED: uncharacterized protein LOC103946617 isoform X1 [Pyrus x bretschneideri]
c253714.graph_c0	0.63	2.55	1.37	6.73	0.9	0.018155	1.76948	--
c226701.graph_c0	0	0.96	0	14.45	0	0.00185267	2.29211	probable laccase precursor [Phialocephala subalpina]
c252874.graph_c0	25.51	84.73	42.24	72.31	31.26	0.00239094	1.14248	PREDICTED: polyphenol oxidase, chloroplastic-like [Malus domestica]
c228075.graph_c0	0.04	6.72	0.21	10.52	0	1.33986e-08	3.6256	--
c238341.graph_c0	1.05	9.54	0.22	8.6	0.12	0.00358275	2.22597	PREDICTED: putative branched-chain-amino-acid aminotransferase 7 isoform X2 [Pyrus x bretschneideri]
c215109.graph_c0	2.34	29.39	0.56	24.1	5.34	0.00762712	2.04743	PREDICTED: uncharacterized protein LOC103400026 [Malus domestica]
c252680.graph_c0	105.96	375.06	161.93	424.48	64.07	0.00956175	1.51537	PREDICTED: NAC transcription factor 29-like [Malus domestica]
c259385.graph_c0	0.67	6.72	0.7	11.3	0.9	0.000782666	2.35365	--
c262180.graph_c0	0	7.35	0	75.3	0	1.36032e-06	3.25686	hypothetical protein BSLG_05135 [Batrachochytrium salamandrivorans]
c244650.graph_c0	8.1	24.87	13.73	35.12	16.02	0.0103971	1.13182	PREDICTED: heat stress transcription factor B-3 [Pyrus x bretschneideri]
c261806.graph_c1	109.09	19.6	84.57	38.22	140.56	0.000204032	-1.738	PREDICTED: TMV resistance protein N-like [Malus domestica]
c249213.graph_c0	67.81	202.87	82.36	213.54	61.24	0.000169838	1.21718	PREDICTED: beta-glucosidase 12-like [Pyrus x bretschneideri]
c255535.graph_c0	10.78	106.78	38.39	84.05	14.7	0.0128838	1.70205	PREDICTED: malonate--CoA ligase [Malus domestica]
c161779.graph_c0	0	1.29	0	11.73	0	0.00820996	2.01209	--
c256476.graph_c0	6.26	49.38	6.65	20.25	10.17	0.00016877	1.86046	PREDICTED: protein DMR6-LIKE OXYGENASE 1-like [Malus domestica]
c246260.graph_c0	0	2.73	0	6.6	0	0.00862192	2.0182	hypothetical protein COCMIDRAFT_39324 [Bipolaris oryzae ATCC 44560]
c226684.graph_c0	0	3.3	0	3.04	0	0.00311022	2.22037	--
c245300.graph_c0	1.66	0	2.07	0	1.94	0.0010345	-2.43026	PREDICTED: F-box/FBD/LRR-repeat protein At1g13570-like [Pyrus x bretschneideri]
c245797.graph_c0	17.41	93.08	29.79	77.69	40.36	0.000782666	1.43234	PREDICTED: protein G1-like1 [Pyrus x bretschneideri]
c239078.graph_c0	10.35	26.46	10.12	37.75	6.32	0.00507984	1.53949	PREDICTED: uncharacterized protein LOC103450515 [Malus domestica]
c256873.graph_c2	2.29	10.86	1.54	11.97	1.29	2.44299e-11	2.85857	cytochrome P450 CYP749A22-like [Prunus avium]
c248291.graph_c0	12.13	0.57	13.68	0.91	10.98	6.07516e-06	-2.89441	--
c260066.graph_c2	22.3	70.85	31.23	63.18	17.54	0.0152593	1.32448	PREDICTED: auxin response factor 5-like [Malus domestica]
c247244.graph_c0	31.52	130.19	39.87	107.77	28.79	1.36032e-06	1.68223	PREDICTED: F-box protein At1g67340-like [Malus domestica]
c254135.graph_c0	3.21	64.29	20.44	213.12	9.8	0.000205044	2.5195	beta-amylase 3 [Malus domestica]
c256075.graph_c0	11.66	2.26	16.35	7.67	20.72	1.85342e-07	-2.46438	PREDICTED: uncharacterized protein LOC103438764 isoform X3 [Malus domestica]
c256529.graph_c0	8.97	0	0.45	0	22.43	0.0475172	-1.70847	PREDICTED: uncharacterized protein LOC103942829 isoform X1 [Pyrus x bretschneideri]
c259603.graph_c0	4	14.04	5.97	14.84	5.44	0.00280596	1.06137	PREDICTED: probable receptor-like protein kinase At2g42960 [Malus domestica]
c262211.graph_c0	0	5.09	0	21.88	0	4.2724e-05	2.85954	hypothetical protein B2J93_6761 [Marssonina coronariae]
c221927.graph_c0	3.13	77.7	4.36	88.7	2.91	2.08004e-35	4.15519	--
c254796.graph_c0	52.67	5.59	54.09	3.91	41.16	4.75293e-14	-3.00257	PREDICTED: probable serine/threonine-protein kinase ifkC [Pyrus x bretschneideri]
c243327.graph_c0	1.41	0	3.89	0	3.43	0.00260691	-2.28747	--
c249359.graph_c1	9.59	1.37	17.44	0.57	9.36	0.00391399	-2.01897	hypothetical protein PAHAL_D02337 [Panicum hallii]
c260829.graph_c0	30.63	4.14	35.67	3.61	19.31	3.051e-12	-2.9249	--
c255941.graph_c3	3.64	1.28	5.67	2.05	8.3	0.0142265	-1.37912	PREDICTED: rust resistance kinase Lr10-like isoform X3 [Malus domestica]
c237143.graph_c0	0.03	1.36	0.09	1.43	0.03	0.000331637	2.58376	PREDICTED: uncharacterized methyltransferase At2g41040, chloroplastic-like [Malus domestica]
c239777.graph_c0	1.82	6.98	1.64	10.87	0.43	0.014026	1.94827	PREDICTED: disease resistance protein TAO1-like [Malus domestica]
c249374.graph_c0	0	1.7	0	9.68	0.09	0.00482459	2.12843	PREDICTED: uncharacterized protein LOC103446868 [Malus domestica]
c250407.graph_c0	216.25	43.95	170.17	34.95	80.97	0.0382124	-1.53382	PREDICTED: L-ascorbate peroxidase 2, cytosolic [Pyrus x bretschneideri]
c238466.graph_c2	7.5	34.23	5.04	19.69	4.06	0.00816807	1.73317	9-cis-epoxycarotenoid dioxygenase [Malus hupehensis var. mengshanensis]
c260443.graph_c1	8.85	5.85	32.94	7.18	25.76	0.000641609	-2.12494	PREDICTED: CDT1-like protein a, chloroplastic [Pyrus x bretschneideri]
c245917.graph_c0	12.6	2.47	38.88	0.6	19.94	0.0017686	-2.27072	--
c254185.graph_c0	21.62	8.16	60.67	7.9	55.3	0.00192222	-1.86901	PREDICTED: disease resistance protein RGA2-like [Malus domestica]
c254219.graph_c0	12.17	5.3	11.54	6.5	13.44	0.00289731	-1.11107	PREDICTED: cationic amino acid transporter 4, vacuolar-like [Malus domestica]
c223210.graph_c0	0.64	0	1.16	0	1.95	5.59474e-07	-3.26946	--
c162097.graph_c0	0.09	23.62	0	190.13	0	4.12835e-10	4.00535	PREDICTED: actin, muscle, partial [Phoenix dactylifera]
c247830.graph_c0	76.61	8.36	88.46	13.76	28.84	0.001699	-1.82048	PREDICTED: wall-associated receptor kinase-like 20 [Malus domestica]
c242401.graph_c0	13.26	29.39	12.5	40.9	9.39	0.00479437	1.35459	PREDICTED: probable glucan 1,3-beta-glucosidase A [Pyrus x bretschneideri]
c261516.graph_c0	12.3	0.83	10.75	1.72	10.24	6.58898e-05	-2.4894	PREDICTED: TMV resistance protein N-like [Pyrus x bretschneideri]
c251087.graph_c0	0.55	0.35	0.19	8.09	0.03	0.00407993	2.19548	PREDICTED: uncharacterized protein LOC103431605 [Malus domestica]
c239574.graph_c0	0.08	2.32	0.32	2.54	0.26	0.0419688	1.76165	--
c243403.graph_c0	1.85	0	3.72	0	3.96	1.02387e-08	-3.57381	PREDICTED: LOW QUALITY PROTEIN: putative Peroxidase 48 [Malus domestica]
c227762.graph_c0	0	2.27	0	1.87	0	0.0413098	1.66513	Leishmanolysin-like peptidase [Klebsormidium nitens]
c183058.graph_c0	122.27	5.45	267.92	5.76	186.83	2.40476e-32	-4.44331	--
c231981.graph_c0	3.39	0	4.72	0	4.88	0.00377764	-2.22516	--
c260395.graph_c0	0.83	3.87	0.7	4.91	1.2	5.16527e-06	1.99582	PREDICTED: G-type lectin S-receptor-like serine/threonine-protein kinase At4g03230 [Malus domestica]
c250328.graph_c0	3.07	21.57	2.78	47.23	12.31	0.0198836	1.77577	PREDICTED: vegetative cell wall protein gp1 [Malus domestica]
c248701.graph_c0	16.05	3.23	25.02	2.51	12.89	0.00470961	-1.71483	--
c252098.graph_c0	0.41	12.37	0.9	38.96	0.47	2.30042e-07	3.31249	PREDICTED: probable linoleate 9S-lipoxygenase 5 [Pyrus x bretschneideri]
c244758.graph_c0	0.03	1.89	0.03	3.11	0	4.6765e-06	3.1095	Cloroperoxidase [Stagonospora sp. SRC1lsM3a]
c261779.graph_c1	13.38	52.99	19.06	30.51	15.36	0.0322334	1.1076	PREDICTED: calcium/calmodulin-dependent serine/threonine-protein kinase [Malus domestica]
c262129.graph_c0	1.24	11.12	2.31	8.37	3.92	0.00264523	1.68015	Retrovirus-related Pol polyprotein from transposon TNT 1-94, partial [Cajanus cajan]
c244049.graph_c0	46.58	861.46	93.69	448.44	26.56	3.28999e-06	2.70607	PREDICTED: protein P21-like [Malus domestica]
c233676.graph_c0	5.53	0	4.43	0.19	18.01	0.000400882	-2.56491	PREDICTED: putative disease resistance protein RGA3 [Pyrus x bretschneideri]
c245887.graph_c0	31.29	3.55	20.48	4.8	37.59	0.000338276	-1.77122	--
c262086.graph_c1	144.19	105.23	249.81	74.43	301.75	0.00440053	-1.14113	PREDICTED: disease resistance protein RGA2-like [Pyrus x bretschneideri]
c252564.graph_c0	22.97	43.17	13.97	70.44	25.86	0.0367765	1.20087	PREDICTED: BAHD acyltransferase At5g47980-like [Malus domestica]
c249483.graph_c0	3.46	1.83	3.94	2.62	9.68	0.000145095	-2.31834	PREDICTED: probable receptor-like protein kinase At5g47070 isoform X1 [Raphanus sativus]
c245707.graph_c0	0.52	2.75	0.43	1.58	0.55	0.0442919	1.5411	hypothetical protein PRUPE_8G008200 [Prunus persica]
c246589.graph_c0	15.15	47.45	16.51	50.29	18.16	2.4598e-14	1.48925	PREDICTED: transcription factor bHLH147-like [Malus domestica]
c254525.graph_c0	0.66	2.98	1.25	6.58	1.37	0.0174368	1.62439	PREDICTED: cytochrome P450 81E8-like [Pyrus x bretschneideri]
c257114.graph_c1	1.95	0.9	3.87	1.02	9.52	0.0284779	-1.66768	PREDICTED: probable inactive receptor kinase At5g58300 [Malus domestica]
c261026.graph_c0	4.63	25.42	5.2	13.46	5.69	0.0270422	1.4794	PREDICTED: LEAF RUST 10 DISEASE-RESISTANCE LOCUS RECEPTOR-LIKE PROTEIN KINASE-like 1.3 [Pyrus x bretschneideri]
c198187.graph_c0	0	7.45	0	66.59	0	0.000600103	2.48863	--
c219368.graph_c0	1.02	2.52	0.65	44.63	1.87	0.00646096	2.13133	PREDICTED: glycerol-3-phosphate 2-O-acyltransferase 6 [Malus domestica]
c239726.graph_c0	0.32	1.9	0.55	3.16	0.53	0.0358516	1.62614	PREDICTED: uncharacterized protein LOC103935948 [Pyrus x bretschneideri]
c249413.graph_c1	2.03	0	0.93	0.06	1.7	9.37319e-05	-2.71273	--
c262268.graph_c0	0	2.94	0	19.62	0	0.0010345	2.40095	--
c239121.graph_c0	0	1.2	0	16.16	0	0.00921219	1.98567	hypothetical protein SPPG_01926 [Spizellomyces punctatus DAOM BR117]
c261761.graph_c0	13.81	10.43	12.94	15.38	28.2	0.00650018	-1.16855	PREDICTED: receptor-like protein 12 [Malus domestica]
c162349.graph_c0	0	3.21	0	33.44	0	0.000811903	2.43389	--
c242342.graph_c0	3.89	17.26	2.77	37.28	4.39	0.00107353	2.08282	PREDICTED: TMV resistance protein N-like [Malus domestica]
c260658.graph_c1	9.21	4.11	9.88	3.04	6.48	0.00873818	-1.31733	--
c247072.graph_c2	1.05	11.97	0.38	2.99	1.21	0.0467225	1.72407	PREDICTED: 7-deoxyloganetin glucosyltransferase-like [Malus domestica]
c248925.graph_c0	26.32	4.5	100.01	4	48.13	1.54225e-13	-3.9552	PREDICTED: uncharacterized protein LOC103933660 [Pyrus x bretschneideri]
c250119.graph_c0	24.41	7.45	23.08	13.67	46.33	0.00660987	-1.51157	PREDICTED: disease resistance-like protein CSA1 [Malus domestica]
c222667.graph_c0	0	1.62	0	14.83	0	0.00820996	2.01209	ATP synthase F(0) complex subunit C3, mitochondrial [Madurella mycetomatis]
c250170.graph_c0	45.33	4.9	23.06	5.2	61.17	0.0024099	-1.74877	PREDICTED: uncharacterized protein LOC103452802 isoform X2 [Malus domestica]
c239442.graph_c0	0	27.01	0	35.27	0	3.46355e-23	5.50398	PREDICTED: uncharacterized protein LOC103421040 isoform X1 [Malus domestica]
c250033.graph_c0	73.82	166.17	94.64	303.14	97.79	0.00196897	1.30175	PREDICTED: protein DOWNY MILDEW RESISTANCE 6-like, partial [Malus domestica]
c248707.graph_c1	2.2	21.85	6.02	13.89	7.08	0.0204526	1.5263	PREDICTED: calcineurin B-like protein 4 [Malus domestica]
c228982.graph_c0	3.11	0	5.35	0.2	1.72	0.0321516	-1.82033	uncharacterized protein LOC111994105 [Quercus suber]
c199547.graph_c0	0	5.87	0	70.16	0	1.78756e-05	2.96343	hypothetical protein BCR33DRAFT_854571 [Rhizoclosmatium globosum]
c242791.graph_c1	17.79	6.73	21.51	7.71	31.78	6.46502e-05	-1.46541	--
c259013.graph_c0	4.45	17.32	7.3	11.92	6.24	0.0472327	1.10706	PREDICTED: serine carboxypeptidase-like 27 [Malus domestica]
c246379.graph_c0	2.75	8.47	0.29	26.2	2.01	7.23764e-17	4.50832	PREDICTED: uncharacterized protein LOC103420404 [Malus domestica]
c261949.graph_c0	10.77	22.59	9.62	29.09	8.86	0.00109705	1.24394	PREDICTED: protein TSS [Pyrus x bretschneideri]
c257102.graph_c0	3.92	29.14	10.71	32.81	5.83	2.21055e-05	1.91911	PREDICTED: pentatricopeptide repeat-containing protein At1g32415, mitochondrial-like [Pyrus x bretschneideri]
c245795.graph_c0	5.73	27.78	3.15	40.96	3.92	6.49843e-05	2.27921	PREDICTED: caffeic acid 3-O-methyltransferase isoform X2 [Pyrus x bretschneideri]
c241650.graph_c0	0.1	1.94	0	2.78	0	0.0171361	1.90595	MFS general substrate transporter [Stagonospora sp. SRC1lsM3a]
c258540.graph_c1	112.43	49.83	106.35	49.18	103.78	8.78387e-09	-1.54425	PREDICTED: F-box protein PP2-A12-like [Malus domestica]
c253348.graph_c0	11.8	34.71	17.12	42.86	20.47	0.00020296	1.16951	PREDICTED: probable serine/threonine-protein kinase WNK5 [Pyrus x bretschneideri]
c257454.graph_c0	40.07	0.1	50.91	1.5	58.36	1.5254e-13	-4.17269	PREDICTED: DNA replication licensing factor MCM7-like isoform X2 [Malus domestica]
c257491.graph_c1	82.89	23.06	122.01	22.99	222.61	2.4432e-06	-2.23688	PREDICTED: uncharacterized protein LOC103452948 [Malus domestica]
c249375.graph_c0	13.55	6.72	14.34	5.48	15.76	0.000123036	-1.22369	PREDICTED: methanol O-anthraniloyltransferase-like [Pyrus x bretschneideri]
c256033.graph_c1	4.89	0	9.71	0	5.69	1.58739e-09	-3.76661	PREDICTED: ras-related protein Rab2BV-like isoform X1 [Fragaria vesca subsp. vesca]
c235247.graph_c0	2.34	7.86	3.14	25.91	2.38	0.0129577	1.84543	--
c242667.graph_c1	17.39	1.29	5.28	2.3	31.78	0.00510883	-2.06947	--
c247337.graph_c0	0	2.59	0	38.92	0	0.00127034	2.35665	PREDICTED: stigma-specific STIG1-like protein 3 [Malus domestica]
c240281.graph_c0	0.9	2.4	0.35	7.22	0.98	0.0357887	1.71025	PREDICTED: probable pectinesterase/pectinesterase inhibitor 12 [Malus domestica]
c258135.graph_c0	120.26	86.4	217.98	60.82	160.6	0.0180403	-1.04073	PREDICTED: chaperone protein dnaJ 20, chloroplastic-like [Malus domestica]
c257988.graph_c1	16.41	0	17.76	0	8.11	0.00537176	-2.16351	PREDICTED: thioredoxin-like protein HCF164, chloroplastic [Pyrus x bretschneideri]
c247904.graph_c0	3.31	0.89	3.31	0.56	2.83	0.0129435	-1.6613	--
c243480.graph_c0	5.26	0	2.94	0	2.33	0.00354484	-2.2367	PREDICTED: uncharacterized protein LOC103940918 [Pyrus x bretschneideri]
c251651.graph_c0	33.48	14.66	26.09	16.75	44.92	0.0161823	-1.17065	PREDICTED: LOW QUALITY PROTEIN: acylphosphatase-like [Malus domestica]
c259749.graph_c0	8.24	23.34	4.79	44.9	11.89	0.0192515	1.58983	PREDICTED: IAA-amino acid hydrolase ILR1-like 4 [Pyrus x bretschneideri]
c242254.graph_c0	1.03	8.96	1.78	4.47	1.82	0.0383513	1.76355	PREDICTED: uncharacterized protein LOC103946098 isoform X3 [Pyrus x bretschneideri]
c234717.graph_c0	0	1.29	0	4.36	0	0.000593224	2.50173	PREDICTED: probable carboxylesterase 12 [Malus domestica]
c258494.graph_c0	1447.54	582.04	1999.64	578.35	1385.97	4.10315e-06	-1.53096	PREDICTED: uncharacterized protein LOC103455597 [Malus domestica]
c254150.graph_c0	1.64	6.19	0.82	8.41	1.33	0.000537894	1.95535	choline dehydrogenase [Ascochyta rabiei]
c241681.graph_c0	2.93	0.44	2.87	0.32	10.88	0.0239123	-1.86906	--
c256852.graph_c0	12.5	4.02	12.47	5.77	14.9	0.00489692	-1.20369	PREDICTED: uncharacterized protein LOC103431550 isoform X2 [Malus domestica]
c262052.graph_c0	0.47	0.2	3.31	0.33	3.66	0.0293906	-1.7968	uncharacterized protein LOC109950300 [Prunus persica]
c254685.graph_c0	81.25	30.51	67.2	47.95	97.87	0.00396017	-1.00918	PREDICTED: vestitone reductase-like isoform X1 [Pyrus x bretschneideri]
c246373.graph_c2	4.97	107.26	39.69	141.34	8.91	0.0305644	1.76797	PREDICTED: probable S-adenosylmethionine-dependent methyltransferase At5g38780 isoform X1 [Malus domestica]
c244764.graph_c1	6.56	31.22	4.79	65.9	6.46	1.1747e-06	2.47679	--
c244677.graph_c0	7.46	0	8.71	0	8.45	4.49314e-17	-4.62928	PREDICTED: DEAD-box ATP-dependent RNA helicase 14-like [Malus domestica]
c250247.graph_c0	0.4	2.66	0.08	2.86	0.12	0.0232026	1.88785	PREDICTED: probable WRKY transcription factor 70 [Malus domestica]
c258044.graph_c0	8.25	21.52	10.33	22.76	11.85	0.000771783	1.00368	PREDICTED: S-adenosylmethionine carrier 1, chloroplastic/mitochondrial [Malus domestica]
c249451.graph_c0	1.96	73.5	4.57	22.15	3.13	8.91495e-07	2.90276	PREDICTED: 21 kDa protein-like [Malus domestica]
c218351.graph_c1	1.96	0	2.79	0	6.77	0.0105713	-2.04174	PREDICTED: uncharacterized mitochondrial protein AtMg00300-like [Malus domestica]
c236921.graph_c0	0.45	2.6	0.21	3.39	0.21	0.0254039	1.85016	--
c236099.graph_c0	0	1.21	0	2.51	0	0.0219368	1.81927	--
c241247.graph_c0	1.92	15.87	5.43	12.87	4.27	0.0154634	1.55536	PREDICTED: dehydration-responsive element-binding protein 2A-like [Malus domestica]
c261426.graph_c1	8.24	7.31	10.35	10.62	17.63	0.00888739	1.6584	PREDICTED: uncharacterized protein LOC103407689 [Malus domestica]
c259898.graph_c0	7.68	0.97	10.32	2.91	42.52	0.00688883	-2.02943	PREDICTED: uncharacterized protein LOC103417423 [Malus domestica]
c245022.graph_c0	0.05	4	0.07	10.66	0	1.94895e-15	4.65682	PREDICTED: LOW QUALITY PROTEIN: subtilisin-like protease SBT3.4 [Pyrus x bretschneideri]
c258757.graph_c0	8.21	35.72	8.67	31.74	11.5	8.58051e-14	1.78158	PREDICTED: ABC transporter C family member 14-like [Pyrus x bretschneideri]
c237807.graph_c0	2.2	11.62	2.25	17.08	0.79	0.00182709	2.16577	Mal d 1.0405 [Malus domestica]
c261515.graph_c1	12.23	3.8	13.99	7.31	17.41	0.00992858	-1.26867	PREDICTED: receptor-like serine/threonine-protein kinase SD1-8 isoform X1 [Pyrus x bretschneideri]
c229980.graph_c0	9.97	0	3.15	0	3.65	0.0028517	-2.27259	PREDICTED: 11-beta-hydroxysteroid dehydrogenase-like 4A [Pyrus x bretschneideri]
c251387.graph_c0	0.27	3.5	0	4.47	0.11	0.0293906	1.81002	PREDICTED: uncharacterized protein LOC103441527 [Malus domestica]
c254283.graph_c0	142.46	418.3	199.54	386.44	132.28	0.00619318	1.01706	PREDICTED: protein AUXIN-REGULATED GENE INVOLVED IN ORGAN SIZE-like [Pyrus x bretschneideri]
c246365.graph_c0	0	0.42	0	5.1	0	0.00724348	2.03533	--
c247190.graph_c0	0.08	2.95	0	1.21	0	0.0299964	1.76953	expansin family protein [Rhodotorula toruloides NP11]
c250611.graph_c0	0	11.19	0	3.28	0	1.19796e-11	4.24344	PREDICTED: uncharacterized protein LOC103947482 [Pyrus x bretschneideri]
c247077.graph_c0	1.73	6.07	3.03	11.97	1.9	0.0303624	1.52836	--
c255393.graph_c0	467.9	131.15	431.59	185.71	293.85	0.00608532	-1.15771	PREDICTED: pectin acetylesterase 8-like [Malus domestica]
c229328.graph_c0	0.07	2.29	0	9.42	0	0.00295948	2.2319	PREDICTED: uncharacterized protein LOC103446456 [Malus domestica]
c226143.graph_c0	8.52	1.85	29.81	2.68	10.16	0.0156514	-1.84337	PREDICTED: uncharacterized protein LOC103448407 [Malus domestica]
c256238.graph_c1	3.87	34.63	9.55	18.84	5.96	0.00624467	1.67889	PREDICTED: probable vacuolar amino acid transporter YPQ1 isoform X1 [Malus domestica]
c249789.graph_c3	0.3	4.75	0.29	4.62	0.25	1.92988e-20	3.57014	polyprotein [Gossypium barbadense]
c253052.graph_c0	0.16	0.71	0.07	14.17	0.42	0.0166169	1.94888	--
c241899.graph_c0	340.71	0.16	93.98	0	831.62	6.28176e-07	-3.29592	--
c252478.graph_c1	0	2.95	0	16.07	0	0.00464629	2.13114	--
c236548.graph_c0	10.86	5.73	15.52	5.88	20.78	0.0382318	-1.2139	PREDICTED: peptide methionine sulfoxide reductase-like [Malus domestica]
c260163.graph_c0	0.62	2.03	0.51	4.84	2.28	0.0428915	1.62575	PREDICTED: squalene epoxidase 3-like [Malus domestica]
c231465.graph_c0	0	1.06	0	9.72	0.05	0.00253698	2.24531	beta-1 tubulin [Dendrobium catenatum]
c248921.graph_c0	3.7	1.86	5.74	1.06	4.97	0.0227387	-1.36296	probable RNA 3&apos;-terminal phosphate cyclase-like protein [Prunus avium]
c237886.graph_c0	14.84	91.18	19.26	84.53	21.22	5.709e-08	1.7906	--
c262117.graph_c1	51.57	12.35	28.76	16.45	65.61	0.0388575	-1.41003	--
c235807.graph_c0	12.91	5.62	19.4	7.36	25.96	0.00159769	-1.42011	--
c257566.graph_c0	5.27	2.02	25.58	1.32	8.11	0.0226369	-1.84829	PREDICTED: DNA-(apurinic or apyrimidinic site) lyase 2 [Pyrus x bretschneideri]
c253467.graph_c0	39.23	5.47	26.68	11.78	36.76	0.0480631	-1.44339	hypothetical protein PRUPE_1G424900 [Prunus persica]
c223190.graph_c0	0	1.72	0	2.54	0	3.85624e-09	3.78035	PREDICTED: uncharacterized protein LOC108175015 [Malus domestica]
c238890.graph_c0	132.92	1227.45	85.6	1125.8	120.85	1.63762e-15	3.00556	--
c236996.graph_c1	0.93	4.1	0.65	12.17	0.75	0.00422086	2.10359	PREDICTED: L-type lectin-domain containing receptor kinase VII.1 [Malus domestica]
c237078.graph_c0	11.17	0	5.55	0	5.57	0.00411359	-2.21289	PREDICTED: LOW QUALITY PROTEIN: putative disease resistance protein At1g50180 [Malus domestica]
c246428.graph_c0	12.35	7.46	18.94	7	21.56	0.000469779	-1.28446	PREDICTED: tetraspanin-10 [Pyrus x bretschneideri]
c252781.graph_c0	1.58	5.61	1.78	7.31	0.94	0.00151339	1.76084	PREDICTED: uncharacterized protein LOC103421307 [Malus domestica]
c241336.graph_c0	1.41	0	3.17	0.22	4.84	0.0439652	-1.75108	--
c257372.graph_c0	138.7	526.75	160.96	663.18	78.49	0.00074391	1.43434	PREDICTED: defensin-like protein isoform X1 [Pyrus x bretschneideri]
c249272.graph_c0	136.98	9.87	259.27	21.14	207.18	6.46122e-23	-3.9507	PREDICTED: uncharacterized protein LOC103448735 isoform X2 [Malus domestica]
c228937.graph_c0	202.53	507.17	250.78	706.89	236.33	3.33378e-07	1.32217	PREDICTED: early light-induced protein 1, chloroplastic-like [Pyrus x bretschneideri]
c262074.graph_c0	30.12	87.52	46.13	115.89	46.02	1.93307e-05	1.24883	PREDICTED: protein DOWNY MILDEW RESISTANCE 6-like [Malus domestica]
c254828.graph_c2	22	43.13	12.93	38.7	12.31	0.00470961	1.86379	PREDICTED: probable anion transporter 3, chloroplastic [Malus domestica]
c259604.graph_c0	20.63	3.15	25.15	8.98	14.93	0.0382318	-1.33583	PREDICTED: uncharacterized protein LOC103420773 [Malus domestica]
c236712.graph_c0	2.32	0.44	2.19	0.32	3.71	0.0213986	-1.80209	--
c199892.graph_c0	0	10.51	0	3.89	0	0.000587243	2.5051	PREDICTED: uncharacterized protein LOC103448138 [Malus domestica]
c254147.graph_c0	3.41	1.12	4.6	0.62	3.23	0.0024099	-1.77025	PREDICTED: diacylglycerol kinase 5-like isoform X1 [Malus domestica]
c256275.graph_c0	0.9	2.24	0.98	6.48	1.22	0.0350617	1.5456	T-complex protein 1 subunit theta-like, partial [Prunus avium]
c240540.graph_c1	2.66	0	3.8	0	3.08	0.000472429	-2.54386	--
c256212.graph_c0	81.75	7.56	36.41	11.15	199.33	9.15969e-05	-2.46621	PREDICTED: polyphenol oxidase, chloroplastic-like [Malus domestica]
c257051.graph_c1	0.83	44.47	4.79	24.83	2.51	4.63457e-05	2.63349	PREDICTED: cellulose synthase-like protein G2 isoform X2 [Malus domestica]
c252562.graph_c0	2.83	15.54	0.76	9.83	1.12	0.000985407	2.1984	PREDICTED: WAT1-related protein At3g30340-like [Pyrus x bretschneideri]
c252866.graph_c0	5.14	2.71	3.91	1.07	6.98	0.0137092	-1.63256	--
c247505.graph_c0	1.94	0.44	1.37	0.41	2.74	0.0223971	-1.65958	probable acyl-CoA dehydrogenase family protein [Ramularia collo-cygni]
c234752.graph_c0	1.15	0.12	3.37	0.17	5.84	0.0171199	-1.94913	--
c238930.graph_c1	0	1.04	0	2.35	0	0.00913521	2.00717	hypothetical protein SNOG_09955 [Parastagonospora nodorum SN15]
c250732.graph_c0	39.14	107.48	58.72	104.91	30.37	0.0382318	1.11709	PREDICTED: ethylene-responsive transcription factor ERF113 [Malus domestica]
c234427.graph_c0	1.24	0.33	0.98	0.13	1.84	0.0163084	-1.78186	uncharacterized protein RCC_03206 [Ramularia collo-cygni]
c255533.graph_c0	80.43	33.01	90.68	29.46	71.48	2.57502e-05	-1.37574	PREDICTED: uncharacterized protein LOC103441030 [Malus domestica]
c244618.graph_c0	21.23	60.91	24.23	70.23	18.28	1.55855e-05	1.47511	PREDICTED: uncharacterized protein LOC103934429 [Pyrus x bretschneideri]
c238381.graph_c0	10.95	29.32	11.57	32.45	10.92	0.00141632	1.32991	--
c162372.graph_c0	0	2.73	0	19.74	0	6.64911e-06	3.08355	--
c244267.graph_c0	0	1.38	0	12.1	0	0.000158864	2.68057	--
c257666.graph_c1	24.86	138.35	50.15	136.55	12.13	0.0213709	1.6514	RecName: Full=Beta-galactosidase; AltName: Full=Acid beta-galactosidase; Short=Lactase; AltName: Full=Exo-(1--
c254112.graph_c1	15.8	47.82	19.93	32.59	21.74	0.0138074	1.00453	PREDICTED: uncharacterized protein LOC103937909 [Pyrus x bretschneideri]
c252595.graph_c0	11.95	22.29	11.31	42.58	9.17	0.0274746	1.38809	phytoene synthase 2, chloroplastic-like [Malus domestica]
c196178.graph_c0	0	3.49	0	74.75	0	0.00980155	1.97065	--
c244953.graph_c0	9.26	1.44	5.71	2.98	9.54	0.00197374	-1.92023	PREDICTED: uncharacterized protein LOC103418881 [Malus domestica]
c163503.graph_c0	0	4.22	0	2.94	0	0.0149512	1.90781	PREDICTED: pentatricopeptide repeat-containing protein At5g21222-like [Malus domestica]
c252037.graph_c0	18.24	10.1	16.76	4.74	28.48	0.0214488	-1.32031	PREDICTED: 3-ketoacyl-CoA synthase 10 [Malus domestica]
c240852.graph_c0	17.22	2.52	9.49	3.99	50.12	0.0459931	-1.6612	hypothetical protein PRUPE_1G150500 [Prunus persica]
c248776.graph_c0	3.37	0.68	3.45	1.65	5.84	0.0171698	-1.63339	--
c218732.graph_c0	0.02	2.38	0	16.86	0	9.85705e-09	3.73352	--
c245051.graph_c0	0	1.13	0	2.51	0	0.0213709	1.82919	hypothetical protein ST47_g8348 [Ascochyta rabiei]
c245794.graph_c0	4.72	1.15	4	1.04	7.88	0.00822466	-1.76034	PREDICTED: E3 ubiquitin-protein ligase RHA1B-like [Pyrus x bretschneideri]
c238434.graph_c0	0.95	0	1.33	0	3.25	0.00347707	-2.23884	PREDICTED: LRR receptor-like serine/threonine-protein kinase GSO1 [Malus domestica]
c245928.graph_c0	0.5	7.35	0.66	29.28	0.07	2.47144e-05	2.9128	PREDICTED: probable polyol transporter 6 [Malus domestica]
c238811.graph_c0	0	1.59	0	2.2	0	0.0256024	1.78426	PREDICTED: bidirectional sugar transporter NEC1-like [Pyrus x bretschneideri]
c220846.graph_c0	0	3.03	0	22.81	0	2.972e-05	2.89901	--
c197936.graph_c0	5.4	0	8.21	0	6.94	0.00688883	-2.11952	--
c261389.graph_c0	6.88	2.57	8.12	3.67	9.84	0.000899145	-1.31433	PREDICTED: putative disease resistance protein RGA3 [Malus domestica]
c250676.graph_c1	26.82	11.77	37.2	16	33.78	0.00482459	-1.20315	PREDICTED: uncharacterized protein LOC103444370 [Malus domestica]
c242224.graph_c0	6.04	0.12	7.71	1.06	5.01	0.0194804	-1.88702	--
c256280.graph_c0	14.56	4.87	19.04	4.8	21.49	2.5773e-12	-1.8447	hypothetical protein PRUPE_6G253100 [Prunus persica]
c254548.graph_c0	1.83	0.05	1.08	0.08	1.74	5.54595e-09	-3.27122	histone deacetylase [Trifolium pratense]
c246387.graph_c0	110.72	544.72	60.86	421.51	45.06	6.51135e-06	2.29978	PREDICTED: pathogen-related protein-like [Malus domestica]
c252321.graph_c0	3.3	2.36	5.15	1.83	5.56	0.0367562	-1.06243	PREDICTED: probable serine/threonine-protein kinase WNK10 [Pyrus x bretschneideri]
c253398.graph_c3	3.37	0	2.68	0	5.16	0.00423628	-2.20624	--
c258945.graph_c0	56.03	0	122.21	0	25.4	1.0237e-07	-3.44523	--
c236197.graph_c0	0.1	1.32	0	4.93	0	0.0343514	1.72698	hypothetical protein SNOG_12687 [Parastagonospora nodorum SN15]
c232859.graph_c0	0	0.93	0	9.61	0	0.000697253	2.46339	hypothetical protein MVEG_03549 [Mortierella verticillata NRRL 6337]
c249250.graph_c2	3.49	29.14	9.63	26.12	2.37	0.0481965	1.63981	PREDICTED: putative polyol transporter 1 [Malus domestica]
c246611.graph_c0	1.94	0.4	3.25	0.29	3.56	0.0239123	-1.81145	--
c256347.graph_c2	4.15	0	3.55	0.28	3.99	0.000158791	-2.60758	hypothetical protein PRUPE_1G202500 [Prunus persica]
c246110.graph_c0	15.27	0.44	13.19	1.16	14.46	8.13178e-09	-3.11995	PREDICTED: uncharacterized protein LOC108868267 [Pyrus x bretschneideri]
c261044.graph_c0	22.95	2429.16	182.09	574.46	8.88	0.0111562	2.03348	PREDICTED: tetratricopeptide repeat protein 7A [Malus domestica]
c252032.graph_c0	29.41	18.55	43.35	11.23	46.12	0.00106726	-1.33615	PREDICTED: NEP1-interacting protein-like 2 isoform X1 [Pyrus x bretschneideri]
c252350.graph_c0	2.55	0.17	8.89	0.3	8.3	5.51993e-05	-2.67537	PREDICTED: uncharacterized protein LOC108169734 [Malus domestica]
c259864.graph_c2	41.9	0.42	23.59	0	13.28	0.000900322	-2.45261	--
c252574.graph_c0	17.55	8.19	21.24	5.62	13.31	0.0213709	-1.31	PREDICTED: phosphatidylinositol 4-kinase gamma 5-like [Malus domestica]
c226687.graph_c0	0	0.89	0	7.7	0	0.00166917	2.3141	serpin-Z2A-like [Aegilops tauschii subsp. tauschii]
c253297.graph_c0	9.79	45.61	10.47	93.8	4.96	2.22127e-05	2.37177	PREDICTED: desiccation-related protein PCC13-62-like [Malus domestica]
c261459.graph_c0	32.11	7.3	8.01	7.84	16.88	0.00248141	-2.09415	PREDICTED: probable disease resistance protein RF9 [Malus domestica]
c250171.graph_c0	15.19	30.67	9.88	70.02	19.33	0.000473477	1.89714	PREDICTED: disease resistance-like protein CSA1 isoform X2 [Malus domestica]
c257476.graph_c0	1.27	0.75	3.94	0.4	5.44	0.0154679	-1.80869	PREDICTED: putative ion channel POLLUX-like 2 [Malus domestica]
c200346.graph_c0	0	0.75	0	6.34	0	0.00491297	2.11227	PREDICTED: cytochrome P450 71A1-like [Ipomoea nil]
c251987.graph_c0	0.02	0.88	0	5.04	0	0.00211387	2.28564	hypothetical protein SPPG_06329 [Spizellomyces punctatus DAOM BR117]
c246447.graph_c0	8.28	243.48	17.44	374.03	6.39	1.42438e-15	3.95058	pathogenesis-related protein 4 [Malus domestica]
c186200.graph_c0	0.07	8.69	0	92.31	0	6.32806e-06	3.08932	--
c252395.graph_c0	0.4	1.57	0.27	3.46	0.48	0.0152438	1.83312	--
c260815.graph_c0	52.2	4.55	21.12	7.03	20.87	3.00269e-08	-3.17165	Myb-like HTH transcriptional regulator family protein isoform 1 [Dorcoceras hygrometricum]
c233358.graph_c0	1.35	11.03	1.7	29.79	0	0.0288971	1.83588	--
c219849.graph_c0	4.04	0	4.36	0	10.9	0.00622653	-2.13758	PREDICTED: uncharacterized protein LOC103446093 isoform X1 [Malus domestica]
c246532.graph_c0	1.24	55.74	0.43	343.05	1.07	7.65963e-15	4.65298	PREDICTED: miraculin-like [Pyrus x bretschneideri]
c256397.graph_c0	7.73	20.49	7.23	32.88	10.25	0.000632241	1.21321	PREDICTED: DNA-directed RNA polymerase III subunit 2 [Malus domestica]
c247905.graph_c0	19.15	72.83	28.22	46.57	26.41	0.0344893	1.08866	PREDICTED: uncharacterized protein LOC103420139 [Malus domestica]
c252685.graph_c0	7.23	28.5	11.82	29.25	11.74	3.4082e-05	1.42178	PREDICTED: D-3-phosphoglycerate dehydrogenase 2, chloroplastic-like [Malus domestica]
c251841.graph_c1	586.55	318.39	780.85	307.03	593.56	0.00104527	-1.04855	ascorbate peroxidase [Malus domestica]
c247814.graph_c0	0.19	1.56	0.33	1.38	0.21	0.0383662	1.68317	PREDICTED: aluminum-activated malate transporter 2-like [Malus domestica]
c247900.graph_c2	3.09	30.52	3.33	53.25	3.3	1.15638e-08	2.95524	PREDICTED: xyloglucan glycosyltransferase 4-like [Malus domestica]
c247719.graph_c2	0.64	4.56	1.12	2.58	0.82	0.0287854	1.56626	PREDICTED: beta-fructofuranosidase, insoluble isoenzyme 1-like [Malus domestica]
c223490.graph_c0	0.19	3.6	0	4.77	0	0.04095	1.70523	hypothetical protein IQ06DRAFT_297293 [Stagonospora sp. SRC1lsM3a]
c242183.graph_c1	0.64	1.84	0.22	3.69	1.87	0.0251969	1.79553	hypothetical protein PAHAL_J00383 [Panicum hallii]
c246019.graph_c1	0.33	5.92	0.74	3.84	0.63	0.000192481	2.3568	leucine-rich repeat receptor-like protein kinase PXC1 precursor [Malus domestica]
c262176.graph_c0	0	3	0.24	36.66	0	0.0132799	1.92204	--
c243460.graph_c1	1.01	8.54	0.22	7.37	0.48	0.000418901	2.4482	PREDICTED: transcription factor TGA2.3-like, partial [Pyrus x bretschneideri]
c239797.graph_c0	56.01	13.78	30.44	9.1	63.98	0.0126887	-1.65438	PREDICTED: MDIS1-interacting receptor like kinase 2-like isoform X1 [Malus domestica]
c233271.graph_c0	0	4.91	0.27	6.2	0	0.0188974	1.88944	--
c261431.graph_c0	6.52	23.01	5.29	17.71	6.32	1.053e-05	1.60942	PREDICTED: ABC transporter C family member 14-like [Malus domestica]
c197208.graph_c0	3	0	3.29	0	6.55	7.02985e-11	-3.91298	hypothetical protein PRUPE_2G132200 [Prunus persica]
c247945.graph_c1	11.93	3.89	11.42	2.24	9.74	2.5573e-05	-2.1901	--
c243276.graph_c1	0.04	0.56	0.07	3.15	0	0.00743214	2.08696	PREDICTED: O-glucosyltransferase rumi homolog [Malus domestica]
c252495.graph_c0	4.73	1.7	7.97	0.77	20.92	0.00817964	-1.93807	PREDICTED: uncharacterized protein LOC103948662 isoform X1 [Pyrus x bretschneideri]
c249341.graph_c1	0.78	0.36	6.69	0.23	13.23	0.0323457	-1.81099	hypothetical protein L195_g024508 [Trifolium pratense]
c248565.graph_c2	17.99	1.57	23.89	3.65	14.18	0.000108699	-2.25137	--
c262219.graph_c0	0	1.38	0.05	2.93	0	0.00466725	2.15932	--
c236500.graph_c0	17.48	3	17.33	4.55	9.21	0.0278636	-1.54445	putative F-box/LRR-repeat protein At3g58920 isoform X2 [Prunus avium]
c248673.graph_c0	1.27	0.24	2.92	0	4.46	0.0375573	-1.78652	PREDICTED: DNA (cytosine-5)-methyltransferase CMT3-like [Pyrus x bretschneideri]
c248062.graph_c0	0.28	2.49	0.25	2.17	0.27	0.00282412	2.10469	PREDICTED: uncharacterized protein LOC108169721 [Malus domestica]
c247183.graph_c0	2.81	6.24	3.34	10.5	4.87	0.00783785	1.19756	PREDICTED: uncharacterized protein LOC103454087 [Malus domestica]
c254774.graph_c0	0.74	0	2.44	0.02	0.43	0.00783785	-2.09724	PREDICTED: uncharacterized protein LOC103407190 [Malus domestica]
c246231.graph_c0	14.14	5.63	14.33	5.13	18.38	0.00304893	-1.38372	PREDICTED: uncharacterized protein LOC103940600 isoform X3 [Pyrus x bretschneideri]
c259800.graph_c0	55.51	15.53	36.74	14.66	67.51	2.21055e-05	-1.67003	PREDICTED: MDIS1-interacting receptor like kinase 2-like [Malus domestica]
c251984.graph_c0	8.63	3.57	6.02	2.67	10.52	0.0371017	-1.2427	PREDICTED: uncharacterized protein LOC103434566 [Malus domestica]
c234497.graph_c0	0	0.92	0	9.46	0	0.00166076	2.31438	Calreticulin Flags: Precursor [Monoraphidium neglectum]
c248058.graph_c0	20.35	5.38	16.93	3.99	17.8	0.0218525	-1.36713	PREDICTED: uncharacterized protein LOC103444467 [Malus domestica]
c249473.graph_c0	743.92	247.54	899.91	181.57	466	0.00556137	-1.55393	PREDICTED: wound-induced protein 1-like, partial [Malus domestica]
c255146.graph_c0	8.15	26.12	9.78	38.24	12.1	3.71854e-06	1.5067	4-coumarate: CoA ligase [Malus hybrid cultivar]
c240311.graph_c0	0.16	6.13	0	3.2	0	0.0448146	1.66454	hypothetical protein CBOM_06554 [Ceraceosorus bombacis]
c260051.graph_c1	170.18	386.38	117.71	564.5	237.88	0.0127882	1.1226	PREDICTED: topless-related protein 1-like [Malus domestica]
c154984.graph_c0	0	4.23	0	3.54	0	0.00940888	2.00462	PREDICTED: protein CURVATURE THYLAKOID 1D, chloroplastic isoform X1 [Pyrus x bretschneideri]
c258159.graph_c0	12.97	7.02	18.92	5.07	13.88	0.0206198	-1.20942	PREDICTED: CASP-like protein 2A1 [Pyrus x bretschneideri]
c252299.graph_c0	32.59	0.48	9.18	2.15	20.84	0.0034059	-2.1969	hypothetical protein PRUPE_1G436700 [Prunus persica]
c259941.graph_c1	17.29	0.8	4.21	0.34	14	0.000104069	-2.644	PREDICTED: cathepsin B-like CP1 [Malus domestica]
c200970.graph_c0	0.22	2.55	0.43	6.16	0	0.0327781	1.80585	--
c256616.graph_c0	22	11.54	28.47	6.18	19.22	0.045883	-1.2518	PREDICTED: RHOMBOID-like protein 9, chloroplastic [Malus domestica]
c257511.graph_c0	8.45	2.22	11.33	1.55	12.54	1.49379e-10	-2.17414	PREDICTED: uncharacterized protein LOC108867152 [Pyrus x bretschneideri]
c243834.graph_c0	3.87	0.36	2.72	0.36	2.88	0.00039726	-2.25333	PREDICTED: uncharacterized protein LOC103951201 [Pyrus x bretschneideri]
c254623.graph_c0	2.54	0.72	6.67	1.93	6.97	0.0442816	-1.5159	PREDICTED: polygalacturonase At1g48100-like [Malus domestica]
c257910.graph_c0	21.24	1.98	20.76	0.19	9.38	0.0342781	-1.80492	PREDICTED: putative ankyrin repeat protein RF_0381 [Malus domestica]
c262522.graph_c0	0.06	1.77	0	2.22	0.11	0.0241907	1.85711	--
c242054.graph_c0	6.66	2.14	5.76	1.44	11.48	0.0367494	-1.53663	--
c248590.graph_c0	0	2.7	0.08	2.83	0.16	0.000375116	2.58692	PREDICTED: F-box protein At2g26160-like [Malus domestica]
c248983.graph_c0	257.85	152.76	478	123.73	290.17	0.0153772	-1.23732	PREDICTED: protein EARLY RESPONSIVE TO DEHYDRATION 15-like [Malus domestica]
c256221.graph_c0	9.71	3.21	8.23	3.35	10.51	0.000381544	-1.36246	--
c257209.graph_c0	90.72	304.75	131.92	198.3	82.62	0.0127882	1.32829	PREDICTED: adenine phosphoribosyltransferase 1-like [Malus domestica]
c252822.graph_c0	0.53	18.07	6.73	90.54	8.24	0.0101773	2.04932	--
c246719.graph_c0	6.56	20.52	5.99	20.44	5.97	8.9711e-05	1.54108	PREDICTED: delta(8)-fatty-acid desaturase 1-like [Malus domestica]
c256636.graph_c1	8.02	1.86	11.07	1.25	22.34	3.1541e-05	-2.42504	PREDICTED: sugar transporter ERD6-like 17 [Malus domestica]
c246483.graph_c0	0.13	4.48	0.61	3.78	0.43	0.000354548	2.40261	PREDICTED: endoglucanase 20 [Malus domestica]
c249476.graph_c1	21.6	6.46	18.3	9.37	25.66	0.000863799	-1.37007	PREDICTED: dof zinc finger protein DOF2.1-like [Malus domestica]
c251047.graph_c0	15.34	75.44	25.27	63.03	26.81	3.40992e-05	1.42269	PREDICTED: phosphoenolpyruvate carboxylase, housekeeping isozyme [Malus domestica]
c211438.graph_c0	0	2.72	0	44.06	0	0.000822057	2.42805	--
c228045.graph_c1	0.73	0	1.32	0	2.46	0.0254902	-1.86494	--
c261980.graph_c1	26.7	67.53	43.24	90.04	32.22	0.00464629	1.09376	PREDICTED: callose synthase 1 [Pyrus x bretschneideri]
c248171.graph_c0	30.57	15.64	30.36	14.83	34.53	0.00121076	-1.03835	PREDICTED: mitochondrial import inner membrane translocase subunit TIM14-1 isoform X1 [Malus domestica]
c230562.graph_c0	25.45	4.65	29.92	0.53	63.99	0.00470961	-2.13859	hypothetical protein VITISV_024822 [Vitis vinifera]
c242714.graph_c0	75.78	7.24	198.41	14.97	97.67	2.09984e-18	-4.38843	--
c237859.graph_c0	5.47	69.79	18.47	64.43	22.14	0.00239094	1.82752	--
c257820.graph_c0	24.23	0.4	2.7	0	12.54	0.0306563	-1.8215	PREDICTED: uncharacterized protein LOC108866787 [Pyrus x bretschneideri]
c261710.graph_c0	1.32	11.51	1.31	17.52	0.22	0.000312047	2.49809	PREDICTED: disease resistance protein RPM1-like [Malus domestica]
c255124.graph_c0	106.32	454.53	197.92	321.65	127.63	0.0149469	1.21765	L-3-cyanoalanine synthase 1, mitochondrial [Malus domestica]
c202951.graph_c0	0	6.72	0	13.66	0	8.5402e-16	4.80022	--
c233327.graph_c0	2.89	0.15	0.71	0.15	1.04	0.0455401	-1.73138	heat shock protein 78 [Zymoseptoria brevis]
c243609.graph_c0	0.19	2.2	0.05	3.04	0	0.0120342	2.01052	hypothetical protein IQ06DRAFT_101561 [Stagonospora sp. SRC1lsM3a]
c161551.graph_c0	0.27	26.02	0	27.36	0	4.92558e-15	4.59754	--
c240430.graph_c0	0.29	2.98	0.61	3.67	0.95	0.0267605	1.7357	PREDICTED: DNA-directed RNA polymerase II subunit 4-like [Malus domestica]
c254732.graph_c0	2.42	0.07	4.29	0	2.85	3.31529e-07	-3.24496	PREDICTED: LOW QUALITY PROTEIN: tetratricopeptide repeat protein 7A-like [Malus domestica]
c251988.graph_c0	61.34	30.62	70.75	30.07	88.65	4.36249e-10	-1.20767	PREDICTED: F-box protein FBW2-like [Malus domestica]
c253639.graph_c1	0	1.27	0	3.94	0	6.33385e-06	3.09421	--
c262185.graph_c0	0.08	2.31	0	23.29	0.2	0.00112353	2.39693	ADP/ATP translocase [Cyanidioschyzon merolae strain 10D]
c253774.graph_c0	3.12	1.9	5.46	2.15	5.38	0.0434403	-1.05011	PREDICTED: probable folate-biopterin transporter 8, chloroplastic [Malus domestica]
c251120.graph_c0	7.37	2.19	5.36	2.92	6.53	0.0429451	-1.19715	PREDICTED: F-box/LRR-repeat protein 4-like [Malus domestica]
c254764.graph_c0	3.33	35.81	4.39	39.65	4.85	4.8352e-13	2.86029	PREDICTED: G-type lectin S-receptor-like serine/threonine-protein kinase At1g61390 [Pyrus x bretschneideri]
c231794.graph_c0	0.46	2.1	1.31	13.99	0.8	0.000620579	2.51238	glutamine synthase, partial [Rhizophagus intraradices]
c248685.graph_c1	1.23	3.79	0.59	10.57	1.14	0.0474027	1.70798	--
c251096.graph_c0	4.51	1.58	18.14	1.72	8.5	0.000811903	-2.27518	PREDICTED: uncharacterized protein LOC103444227 [Malus domestica]
c242858.graph_c1	0	3.13	0	1.4	0.06	0.00166917	2.34451	PREDICTED: LOB domain-containing protein 15-like [Pyrus x bretschneideri]
c253097.graph_c0	9.86	4.9	17.49	3.53	10.59	0.00163895	-1.59259	PREDICTED: WAT1-related protein At3g28050-like [Malus domestica]
c255577.graph_c0	14.63	2.82	15.25	3.86	15.89	1.42202e-09	-2.53092	PREDICTED: probable acyl-[acyl-carrier-protein]--UDP-N-acetylglucosamine O-acyltransferase, mitochondrial isoform X1 [Malus domestica]
c239173.graph_c0	0	3.44	0	0.9	0	0.00532059	2.10645	dynamin-related protein 4C-like [Prunus avium]
c253812.graph_c0	366.37	100.11	141.94	76.91	377.36	0.0378123	-1.38506	PREDICTED: uncharacterized endoplasmic reticulum membrane protein C16E8.02-like [Pyrus x bretschneideri]
c161794.graph_c0	0	1.14	0	10.28	0	0.00210289	2.27136	hypothetical protein BCR41DRAFT_344095 [Lobosporangium transversale]
c240789.graph_c0	5.25	0.4	4.5	0.14	6.19	4.9122e-06	-2.83192	PREDICTED: receptor like protein 30-like [Pyrus x bretschneideri]
c249360.graph_c3	0.54	2.74	0.73	2.99	0.57	0.000745327	1.84029	PREDICTED: pleiotropic drug resistance protein 2-like [Malus domestica]
c257084.graph_c0	18.38	36.93	22.88	59.94	18.51	0.00726514	1.15635	PREDICTED: probable protein phosphatase 2C 38 [Malus domestica]
c244370.graph_c0	3.16	0.4	1.78	0.12	3.96	0.00333625	-2.14623	PREDICTED: uncharacterized protein LOC103436788 [Malus domestica]
c257592.graph_c0	3.28	25.92	3.78	16.24	7.75	0.00113376	1.70784	PREDICTED: LEAF RUST 10 DISEASE-RESISTANCE LOCUS RECEPTOR-LIKE PROTEIN KINASE-like 1.4 isoform X2 [Malus domestica]
c252957.graph_c1	27.13	14.23	28.97	15.91	52.33	0.0187654	-1.02014	PREDICTED: alpha-galactosidase 1 isoform X1 [Malus domestica]
c235858.graph_c0	0	1.91	0	2.14	0	0.0232026	1.80771	--
c161630.graph_c0	0	4.15	0	5.27	0	0.0341132	1.71298	PREDICTED: casein kinase I homolog hhp1-like, partial [Malus domestica]
c197389.graph_c0	15.39	0.59	15.46	0.07	2.14	0.0410215	-1.76399	--
c260698.graph_c0	105.75	57.55	156.98	64.72	183.42	4.87755e-07	-1.23336	PREDICTED: protein MARD1 [Malus domestica]
c241024.graph_c0	0	0.5	0	3.7	0.02	0.000697253	2.47156	hypothetical protein GUITHDRAFT_63622 [Guillardia theta CCMP2712]
c260611.graph_c0	12.89	50.12	17.88	36.46	21.84	0.000716436	1.22433	PREDICTED: cysteine-rich receptor-like protein kinase 25 [Pyrus x bretschneideri]
c230452.graph_c0	0	6.38	0	1.27	0	0.00412468	2.1538	PREDICTED: peroxidase 16-like [Malus domestica]
c253515.graph_c0	1.43	7.08	2.12	13.09	0.57	0.00556137	1.98274	4-hydroxycoumarin synthase 2 [Malus domestica]
c243260.graph_c0	2.67	10.02	3.01	12.27	3.89	0.000972769	1.52735	PREDICTED: putative UDP-glucose glucosyltransferase isoform X1 [Malus domestica]
c239276.graph_c2	0.71	2.99	0.35	3.74	0.32	0.0268617	1.78279	PREDICTED: AAA-ATPase At5g57480-like [Malus domestica]
c214782.graph_c0	7.32	0.13	6.22	0.47	7.76	1.69024e-06	-2.94063	PREDICTED: receptor like protein 30-like [Pyrus x bretschneideri]
c224922.graph_c0	0.16	3.6	0	6.14	0	0.02247	1.82937	hypothetical protein RHOBADRAFT_52828 [Rhodotorula graminis WP1]
c221572.graph_c0	0.06	1.27	0	2	0	0.00780322	2.06803	hypothetical protein SNOG_07701 [Parastagonospora nodorum SN15]
c261219.graph_c0	27.3	15.87	31.38	17.61	43.12	3.90384e-06	-1.88939	PREDICTED: TMV resistance protein N-like [Pyrus x bretschneideri]
c245815.graph_c0	8.17	3.79	6.77	3.66	11.47	0.0202176	-1.13883	PREDICTED: probable polyamine transporter At3g13620 [Malus domestica]
c245257.graph_c0	10.28	119.56	7.89	34.39	1.63	0.0177082	1.93467	PREDICTED: 11S globulin seed storage protein 2-like [Malus domestica]
c251047.graph_c1	8.36	41.76	15.25	31.03	17.66	0.00816807	1.27702	PREDICTED: phosphoenolpyruvate carboxylase, housekeeping isozyme [Malus domestica]
c241568.graph_c0	8.04	0.96	6.08	2.07	36.93	0.0118712	-1.96815	PREDICTED: probable inactive serine/threonine-protein kinase roco10 [Malus domestica]
c253268.graph_c1	86.12	47.79	82.94	48.1	129.26	0.000331637	-1.12077	PREDICTED: sialidase-like [Malus domestica]
c247262.graph_c0	2.25	52.36	3.53	32.31	1.47	5.6402e-11	3.30425	PREDICTED: probable membrane-associated kinase regulator 6 [Pyrus x bretschneideri]
c198506.graph_c0	0	1.72	0	9.84	0	0.000206403	2.64834	predicted protein [Hordeum vulgare subsp. vulgare]
c241871.graph_c0	23.87	0.71	21.93	0	10.44	0.0332747	-1.80943	feruloyl CoA ortho-hydroxylase 2 [Prunus persica]
c249529.graph_c0	2.22	26.84	0.29	18.25	0.39	0.00225575	2.30785	hypothetical protein CBOM_06555 [Ceraceosorus bombacis]
c232063.graph_c0	0	5.6	0	8.81	0	1.84263e-18	5.06037	PREDICTED: protein NRT1/ PTR FAMILY 5.14-like [Pyrus x bretschneideri]
c244328.graph_c1	0	4.64	0	3.25	0	0.0119578	1.95636	PREDICTED: 2-alkenal reductase (NADP(+)-dependent)-like [Malus domestica]
c228708.graph_c0	18.31	227	38.97	178.35	2.45	0.0271519	1.85022	cold-shock protein CS120-like [Malus domestica]
c253587.graph_c0	2.91	14.4	3.37	9.56	3.87	0.00261612	1.84838	hypothetical protein M438DRAFT_284598 [Aureobasidium pullulans EXF-150]
c235774.graph_c1	25.52	0.14	17.81	0	16.43	4.39588e-14	-4.31492	PREDICTED: disease resistance protein RPP5-like [Malus domestica]
c249032.graph_c0	2.71	12.68	3.1	10.57	6.3	0.0382318	1.24276	PREDICTED: uncharacterized protein LOC103403458 isoform X1 [Malus domestica]
c244925.graph_c0	68.01	26.38	84.43	28.54	56.62	0.00252965	-1.26968	PREDICTED: calmodulin-like protein 1 [Malus domestica]
c258125.graph_c0	27.74	9.57	21.2	10.97	17.95	0.0446862	-1.13855	PREDICTED: heat shock 70 kDa protein 8 [Malus domestica]
c241718.graph_c1	58.99	9.46	23.27	5.19	100.52	0.000477113	-2.22379	PREDICTED: protein DETOXIFICATION 43-like isoform X1 [Malus domestica]
c259059.graph_c1	13.47	6.61	26.58	6.48	19.04	0.0051383	-1.30628	PREDICTED: putative protease Do-like 14 [Malus domestica]
c237054.graph_c0	0.16	5.09	0.12	10.96	0	2.59821e-08	3.54992	hypothetical protein SNOG_00341 [Parastagonospora nodorum SN15]
c153549.graph_c0	0	0.6	0	9.04	0	0.00982389	1.97192	cytochrome P450 [Rhizoclosmatium globosum]
c157123.graph_c0	0	2.4	0	25.34	0	0.00140341	2.34323	--
c241209.graph_c0	4.11	28.31	2.69	13.38	8.8	0.0217329	1.65165	PREDICTED: abscisic acid receptor PYL2-like [Malus domestica]
c228029.graph_c0	9.31	132.61	1.78	524.96	0.43	0.000581054	2.52032	PREDICTED: endochitinase EP3-like [Malus domestica]
c259336.graph_c0	11.83	61.27	22.09	39.56	16.79	0.0130368	1.28843	PREDICTED: alpha-aminoadipic semialdehyde synthase-like [Malus domestica]
c195350.graph_c0	0	2.96	0	6.49	0	0.0149512	1.90603	--
c244698.graph_c0	4.73	0	6.66	0.82	2.45	0.00546386	-2.13416	--
c255436.graph_c0	9.92	22.95	10.15	26.33	16.05	0.00371752	1.32741	PREDICTED: probable WRKY transcription factor 71 [Malus domestica]
c247057.graph_c1	12.21	3.44	8.45	5.13	17.68	0.0310361	-1.33584	PREDICTED: calcium-transporting ATPase 1, endoplasmic reticulum-type-like [Malus domestica]
c256809.graph_c0	30.65	70.27	39.54	84.28	20.83	0.0472246	1.1302	PREDICTED: UDP-glycosyltransferase 71K1-like [Malus domestica]
c245898.graph_c0	1.36	2.54	11.02	0.31	3.15	0.0350648	-1.79012	PREDICTED: cytochrome P450 CYP736A12-like [Pyrus x bretschneideri]
c259651.graph_c0	7.63	1.74	10.56	1.66	20.59	1.30727e-05	-2.22716	PREDICTED: cyclin-D5-1-like [Pyrus x bretschneideri]
c252975.graph_c0	1.45	7.18	1.53	7.89	0.8	6.61455e-05	1.99732	PREDICTED: cell division control protein 45 homolog [Pyrus x bretschneideri]
c240383.graph_c0	6.05	24.92	10.8	24.1	12.75	0.0182752	1.20014	PREDICTED: uncharacterized protein LOC103943075 [Pyrus x bretschneideri]
c250134.graph_c0	0.45	100.98	0.12	22.46	0.12	1.35667e-12	4.3657	PREDICTED: laccase-15 [Malus domestica]
c257813.graph_c1	0.41	4.8	0.89	18.16	4.88	0.00560808	2.14709	--
c216278.graph_c0	0	3.53	0	47.19	0	0.000424452	2.53976	calmodulin [Chara corallina]
c239937.graph_c0	142.12	52.75	126.97	60.66	193.27	3.28999e-06	-1.32225	PREDICTED: methylesterase 10 [Malus domestica]
c252590.graph_c2	6.67	2.07	17.01	2.37	5.89	0.048887	-1.63751	--
c249239.graph_c0	48.25	150.25	48.18	107.21	81.14	0.024995	1.03038	PREDICTED: chaperone protein dnaJ 11, chloroplastic-like [Malus domestica]
c248914.graph_c1	1.65	1.25	0.35	3.96	1.72	0.000437208	2.28863	PREDICTED: uncharacterized protein LOC108173679 [Malus domestica]
c245833.graph_c0	0	6.57	0	4.97	0	0.0455401	1.6378	--
c244098.graph_c0	32.51	112.03	67.84	155.77	44.7	0.00423253	1.37795	1,3-beta-glucan synthase, partial [Malus domestica]
c238508.graph_c0	19.31	2.57	10.13	4.73	11.31	0.0399997	-1.50315	PREDICTED: uncharacterized protein LOC103411307 [Malus domestica]
c261204.graph_c0	9.76	2.98	14.51	6.47	17.71	0.0438533	-1.28977	PREDICTED: uncharacterized protein LOC103941941 [Pyrus x bretschneideri]
c222509.graph_c0	1.2	0.15	31.38	0.11	38.94	0.0324107	-1.80506	PREDICTED: olee1-like protein [Malus domestica]
c235431.graph_c0	42.26	6.98	56.64	8.05	57.07	1.51899e-13	-2.5354	PREDICTED: putative disease resistance protein RGA4 isoform X1 [Pyrus x bretschneideri]
c243805.graph_c0	4	0	6.82	0.12	5.82	2.83012e-05	-2.83957	--
c242379.graph_c0	6.94	0.15	22.04	0.31	38.43	7.87632e-05	-2.7217	PREDICTED: toll/interleukin-1 receptor-like protein [Pyrus x bretschneideri]
c253522.graph_c0	3.74	36.74	5.4	14.54	4.18	0.00130167	1.98239	--
c248824.graph_c0	50.78	3.96	21.51	7.85	18.53	0.0244912	-1.65367	fasciclin-like AGP, partial [Gunnera manicata]
c249927.graph_c1	83.7	33.99	99.41	57.23	137.11	0.0171698	-1.07798	PREDICTED: homeobox-leucine zipper protein HAT22-like [Pyrus x bretschneideri]
c258797.graph_c0	3.71	10.22	4.71	17.47	6.83	0.0142265	1.33046	PREDICTED: protein LURP-one-related 10-like, partial [Pyrus x bretschneideri]
c259329.graph_c0	3.54	0.76	6.47	1.19	9.86	3.21778e-06	-2.30706	PREDICTED: kinesin-like protein KIN12B [Malus domestica]
c240640.graph_c0	59.66	16.69	40.98	27.66	122.25	0.035619	-1.41866	PREDICTED: protein trichome birefringence-like 38 [Malus domestica]
c244222.graph_c0	70.38	8.06	26.31	10.08	133.3	0.00187098	-2.10925	PREDICTED: uncharacterized protein LOC103414245 [Malus domestica]
c238816.graph_c0	0.12	0.91	0.03	1.25	0.04	0.0283874	1.84786	glutamate decarboxylase [Ceraceosorus bombacis]
c242891.graph_c0	0	3.72	0.1	2.87	0.16	0.000346863	2.59713	PREDICTED: transcription factor bHLH75-like [Malus domestica]
c258176.graph_c0	9.16	4.15	12.39	2.52	9.66	0.00253698	-1.45948	PREDICTED: putative zinc finger protein At1g68190 isoform X2 [Pyrus x bretschneideri]
c257513.graph_c0	2.93	13.4	1.45	11.38	5.83	0.0283874	1.55373	PREDICTED: transcription factor TCP4 [Malus domestica]
c254375.graph_c0	85.35	17.4	79.24	40.23	151.88	0.011307	-1.50713	--
c249322.graph_c0	6.26	2.67	8.37	2.5	8.32	0.00183298	-1.42169	--
c262128.graph_c0	2.39	0.92	2.07	1.25	4.48	0.0285685	-1.26237	Retrovirus-related Pol polyprotein from transposon TNT 1-94 [Cajanus cajan]
c260472.graph_c0	86.15	43.27	161.37	44.92	104.13	0.00210289	-1.36579	PREDICTED: LOW QUALITY PROTEIN: F-box protein SKIP1-like [Malus domestica]
c259621.graph_c0	67.84	21.52	57.98	21.94	190.74	0.00285497	-1.94933	PREDICTED: uncharacterized protein LOC103436170 [Malus domestica]
c258695.graph_c0	137.94	71.95	133.53	56.66	141.12	0.000556938	-1.16778	PREDICTED: uncharacterized protein LOC103402910 [Malus domestica]
c242795.graph_c0	10.93	5.77	11.32	4.43	16.25	0.00573428	-1.22478	PREDICTED: transcription termination factor MTEF1, chloroplastic-like [Malus domestica]
c255719.graph_c0	2.41	22.49	5.9	16.36	1.81	0.0028517	1.99558	PREDICTED: ethylene-responsive transcription factor CRF2-like [Pyrus x bretschneideri]
c256515.graph_c0	9.34	17.33	7.22	24.4	8.94	0.00252965	1.08366	PREDICTED: D-3-phosphoglycerate dehydrogenase 2, chloroplastic-like [Malus domestica]
c249740.graph_c0	4.07	13.46	2.15	17.9	4.33	0.0250923	1.647	PREDICTED: NAC transcription factor 29-like [Malus domestica]
c248886.graph_c0	20.29	6.87	18.86	10.55	29.27	0.00245043	-1.2889	PREDICTED: phytolongin Phyl2.2-like isoform X1 [Pyrus x bretschneideri]
c256438.graph_c1	0	6.12	0	3.07	0	0.00612636	2.08675	PREDICTED: cytochrome P450 71A1-like [Fragaria vesca subsp. vesca]
c162329.graph_c0	1.71	52.92	1.21	212.88	3.38	9.04267e-13	4.12617	--
c261974.graph_c1	5.45	0	5.53	1.66	10.45	0.0224979	-1.89259	PREDICTED: uncharacterized protein LOC103957601 isoform X2 [Pyrus x bretschneideri]
c256250.graph_c1	0.81	11.57	1.63	4.58	0.26	0.0429064	1.75298	PREDICTED: LOW QUALITY PROTEIN: G-type lectin S-receptor-like serine/threonine-protein kinase SD1-29 [Fragaria vesca subsp. vesca]
c242339.graph_c1	0	3.62	0	43.55	0	6.38104e-05	2.80036	--
c259182.graph_c1	0.9	8.25	0.69	4.22	0.44	0.000612685	2.25547	PREDICTED: protein PHYTOCHROME KINASE SUBSTRATE 1-like [Malus domestica]
c235093.graph_c0	5.65	0.27	15.55	0	7.62	6.06519e-07	-3.24378	PREDICTED: uncharacterized protein LOC108867565 [Pyrus x bretschneideri]
c249079.graph_c0	17.31	3.31	15.94	5.65	21.35	0.00811385	-1.82362	PREDICTED: 60S acidic ribosomal protein P0-like [Pyrus x bretschneideri]
c260272.graph_c0	2.29	0.02	3.14	0.28	3.09	0.00162346	-2.31678	T4.5 [Malus x robusta]
c245891.graph_c0	0	7.5	0	7.65	0	0.00151541	2.35185	--
c252522.graph_c0	0.74	12.85	0.84	20.67	0.35	1.50728e-09	3.18312	PREDICTED: probable cinnamyl alcohol dehydrogenase [Malus domestica]
c223077.graph_c0	0	2.82	0	21.1	0	0.00074391	2.45342	--
c231568.graph_c0	0.66	5.11	0.24	4.37	0.76	0.0434403	1.73625	PREDICTED: uncharacterized protein LOC108170940 [Malus domestica]
c252558.graph_c0	4.94	17.64	7.4	17.21	10.6	0.0294405	1.00444	solute carrier family 40 member 2-like [Prunus avium]
c258788.graph_c0	5.91	46.83	8.59	15.55	9.03	0.00906993	1.94341	PREDICTED: uncharacterized protein LOC103450311 isoform X2 [Malus domestica]
c241658.graph_c0	69.15	415.69	47.69	105.06	24.65	0.0493587	1.61861	glutathione S-transferase F12-like [Malus domestica]
c248814.graph_c0	0.06	2.67	0.18	4.27	0.92	0.000620579	2.36525	PREDICTED: protein CHUP1, chloroplastic-like [Pyrus x bretschneideri]
c261510.graph_c0	9.86	4.72	29.16	5.42	10.61	0.000482296	-1.18806	PREDICTED: uncharacterized protein LOC103440660 isoform X1 [Malus domestica]
c253232.graph_c0	6.72	0.46	4.85	2.13	11.26	0.0405285	-1.67951	PREDICTED: uncharacterized protein LOC103935203 [Pyrus x bretschneideri]
c257734.graph_c0	3.86	0.9	2.48	0.78	2.87	0.0256024	-1.5192	PREDICTED: root phototropism protein 3-like isoform X1 [Malus domestica]
c255117.graph_c0	10.67	3.23	13.65	6.98	19.63	0.048887	-1.23902	PREDICTED: uncharacterized protein LOC103401380 [Malus domestica]
c240421.graph_c0	41.48	277.51	54.91	91.01	23.46	0.0321858	1.6349	PREDICTED: peamaclein [Malus domestica]
c258123.graph_c0	3.52	38.18	7.11	64.21	4.58	1.47848e-11	2.94087	PREDICTED: putative membrane-bound O-acyltransferase C24H6.01c [Malus domestica]
c254708.graph_c1	9.29	23.45	8.48	28.87	16.46	0.0202264	1.13607	PREDICTED: probable E3 ubiquitin-protein ligase LUL2 [Malus domestica]
c236863.graph_c0	4.52	24.43	6.62	16	4.72	0.00203393	1.64012	--
c245453.graph_c0	0.57	3.15	0.05	7.21	0.04	0.0482788	1.70261	hypothetical protein [Sporisorium scitamineum]
c262455.graph_c0	7.25	44.28	6.89	27.19	9.2	0.0166358	1.69611	--
c258840.graph_c0	6.48	0.27	10.01	0.32	4.92	3.55838e-07	-3.06275	--
c228460.graph_c0	0	6.32	0	86.24	0	0.000697253	2.46103	mucin-1-like [Rhizophagus irregularis DAOM 181602]
c248869.graph_c0	3.8	26.9	8.62	14.46	8.45	0.0479567	1.31262	PREDICTED: G-type lectin S-receptor-like serine/threonine-protein kinase At1g61500 [Malus domestica]
c255282.graph_c0	8.66	10.99	16.96	10.79	6.99	2.00242e-05	1.28661	PREDICTED: uncharacterized protein LOC103927767 [Pyrus x bretschneideri]
c225188.graph_c0	0.07	0.86	0.14	2.44	0.11	0.0100822	2.04629	PREDICTED: uncharacterized protein At1g28695-like [Pyrus x bretschneideri]
c238670.graph_c0	1.88	0.21	2.44	0.44	7.08	0.0294405	-1.81503	--
c250727.graph_c0	3.68	16.89	7.96	20.66	7.97	0.0133562	1.29463	uncharacterized protein At4g06744-like [Prunus avium]
c251736.graph_c0	16.85	11.22	22.48	14.12	30.13	0.00187144	-1.02735	PREDICTED: phosphatidylinositol N-acetylglucosaminyltransferase subunit P-like isoform X2 [Malus domestica]
c247057.graph_c0	10.19	2.64	7.52	5.01	15.06	0.0176338	-1.49089	PREDICTED: calcium-transporting ATPase 1, endoplasmic reticulum-type-like [Malus domestica]
c259515.graph_c0	13	3.73	10.99	4.09	33.71	0.00129086	-2.15997	--
c262256.graph_c0	0	0.75	0	4.94	0	0.00212249	2.27264	Glycosyl transferase, family 8 domain-containing protein [Rozella allomycis CSF55]
c262164.graph_c0	2.84	0.05	10.79	0	12.77	3.08338e-09	-3.6905	PREDICTED: serpin-ZX-like [Malus domestica]
c255384.graph_c0	138.85	72.41	188.74	45.65	202.89	0.00021637	-1.42395	PREDICTED: uncharacterized protein LOC103428829 [Malus domestica]
c250126.graph_c0	0.11	3	0.09	1.32	0	0.00470961	2.18635	hypothetical protein CBOM_06553 [Ceraceosorus bombacis]
c252787.graph_c0	2	0.45	7.54	0.85	3.4	0.0227186	-1.79221	PREDICTED: fasciclin-like arabinogalactan protein 3 [Malus domestica]
c248493.graph_c1	4.92	2.96	8.18	3.28	7.37	0.0270422	-1.147	PREDICTED: protein FAR-RED IMPAIRED RESPONSE 1-like isoform X1 [Pyrus x bretschneideri]
c248294.graph_c0	1.85	0.93	5.84	0.3	9.72	0.033094	-1.77568	--
c252117.graph_c0	17.71	12.74	50.14	4.51	19.9	0.048887	-1.40873	PREDICTED: photosystem I subunit O-like [Pyrus x bretschneideri]
c236185.graph_c0	0.75	4.42	0.15	7.56	0.58	0.0124442	1.99474	PREDICTED: protein LURP-one-related 4-like [Malus domestica]
c254111.graph_c0	1.27	14.49	1.4	18.15	2.96	0.000955328	1.95641	--
c249008.graph_c2	5.66	1.41	6.08	2.5	14.04	0.0324107	-1.55347	--
c235908.graph_c0	0	4.03	0	38.55	0	2.29717e-06	3.20177	--
c240530.graph_c0	14.01	69.75	30.75	72.02	21.88	0.00109705	1.50423	PREDICTED: uncharacterized protein LOC103445947 [Malus domestica]
c248926.graph_c1	11	30.21	14.05	32.24	17.75	8.83076e-08	1.33411	PREDICTED: uncharacterized protein LOC103428384 [Malus domestica]
c257360.graph_c2	0.18	4.12	0.32	4.39	0.1	0.000136783	2.63208	PREDICTED: protein LIKE COV 1-like [Pyrus x bretschneideri]
c242862.graph_c0	130.18	70.39	149.15	76.78	397.99	0.0332747	-1.33137	PREDICTED: glyceraldehyde-3-phosphate dehydrogenase GAPC1, cytosolic isoform X1 [Populus euphratica]
c260194.graph_c1	54.33	24.05	46.43	19.26	106.46	0.00425473	-1.45185	PREDICTED: MLO-like protein 3 isoform X2 [Prunus mume]
c260501.graph_c0	2.81	0.64	9.27	1.02	6.14	0.0345341	-1.7225	PREDICTED: probable LRR receptor-like serine/threonine-protein kinase At3g47570 [Pyrus x bretschneideri]
c259122.graph_c2	51.46	28.38	68.72	23.96	69.7	1.95112e-08	-1.25096	PREDICTED: ABC transporter C family member 10-like isoform X1 [Malus domestica]
c244953.graph_c1	517.07	67.24	341.09	104.59	427.71	1.38008e-05	-1.98707	PREDICTED: major prion protein-like [Malus domestica]
c251050.graph_c1	3.1	11.56	3	23.2	7.9	0.0214488	1.75074	PREDICTED: uncharacterized protein LOC103455286 [Malus domestica]
c253847.graph_c1	75.42	67.99	134.65	40.78	186.71	0.0195923	-1.22749	PREDICTED: aldo-keto reductase family 4 member C9-like [Malus domestica]
c235696.graph_c0	3.59	32.02	1.17	13.14	2.52	0.00435307	2.08979	--
c251202.graph_c0	6.08	27.98	8.87	28	3.67	0.000463084	1.79408	PREDICTED: aquaporin NIP6-1-like isoform X2 [Malus domestica]
c154606.graph_c0	0	5.1	0	42.94	0	6.10974e-07	3.34243	--
c240676.graph_c0	51.13	11.53	30.13	11.4	87.92	0.0290834	-1.3298	--
c242417.graph_c0	0	1.85	0.03	1.2	0.04	0.000345551	2.60301	hypothetical protein CBOM_06967 [Ceraceosorus bombacis]
c256200.graph_c0	0	1.8	0.12	4.27	0	0.044978	1.67961	PREDICTED: uncharacterized protein LOC103417308 [Malus domestica]
c247933.graph_c0	40.96	24.5	42.46	17.62	91.35	0.00371752	-1.49293	PREDICTED: MLO-like protein 3 isoform X1 [Malus domestica]
c213004.graph_c0	0.1	0.72	0.03	2.6	0	0.0310909	1.78728	hypothetical protein K437DRAFT_28182 [Tilletiaria anomala UBC 951]
c244488.graph_c1	0.05	10.33	0.11	4.74	0.46	6.27648e-06	3.0371	PREDICTED: uncharacterized protein LOC103427183 isoform X1 [Malus domestica]
c232227.graph_c0	7.66	3.36	11.81	2.21	14.25	0.00227314	-1.73696	PREDICTED: protein EARLY FLOWERING 4-like [Malus domestica]
c256061.graph_c0	0.53	20.23	5.5	8.32	0.53	0.00265439	2.26626	PREDICTED: isoleucine N-monooxygenase 1-like [Malus domestica]
c260110.graph_c1	1.07	6.89	0.19	8.7	0.3	0.0201608	1.9193	PREDICTED: uncharacterized protein LOC108174785 [Malus domestica]
c257037.graph_c0	13.51	37.66	15.67	46.36	11.74	6.38104e-05	1.4635	nitrate transporter [Malus hupehensis]
c252358.graph_c1	0.15	1.99	0	4.05	0.09	0.0110279	2.0219	catalase-domain-containing protein [Stagonospora sp. SRC1lsM3a]
c260073.graph_c1	18.87	84.83	32.87	61.11	16.05	0.0268627	1.36218	--
c257209.graph_c1	1.06	7.48	1.78	25.07	1.22	0.000427411	2.40363	--
c162022.graph_c0	0	15.49	0	15.81	0	1.24572e-13	4.46666	--
c252176.graph_c0	0.98	2.64	0.6	8.95	0.18	0.0278636	1.8317	PREDICTED: beta-galactosidase 16 isoform X1 [Malus domestica]
c244906.graph_c0	6.29	0.62	1.79	0.64	7.67	0.0187892	-1.80481	PREDICTED: lysine histidine transporter-like 8 [Malus domestica]
c257647.graph_c0	14.81	5.89	13.92	9.66	12.71	1.01772e-05	-1.72015	PREDICTED: uncharacterized protein LOC103448657 isoform X1 [Malus domestica]
c244172.graph_c0	6.6	25.44	4.42	29.32	13.07	0.0124442	1.53537	PREDICTED: cytochrome P450 CYP749A22-like [Malus domestica]
c251336.graph_c0	7.51	2.68	4.93	1.84	9.06	0.00604007	-1.46727	PREDICTED: disease resistance protein RPM1-like [Malus domestica]
c254369.graph_c0	10.58	34.23	16.93	29.88	17.08	0.00135056	1.03558	PREDICTED: uncharacterized protein LOC103446323 isoform X1 [Malus domestica]
c261939.graph_c0	9.62	2.89	8.46	3.86	12.03	0.000138895	-1.35318	PREDICTED: putative disease resistance protein At1g50180 [Malus domestica]
c247177.graph_c0	3.94	17.44	9	29.24	6.7	0.0137242	1.64983	PREDICTED: uncharacterized protein LOC108172753 [Malus domestica]
c153931.graph_c0	0	1.81	0	20.34	0	0.00373877	2.16463	predicted protein [Physcomitrella patens]
c241096.graph_c0	2.73	0.97	2.56	0.68	3.51	0.0172758	-1.51309	--
c247954.graph_c0	9.06	2.97	15.32	3.7	11.57	0.000632241	-1.70185	PREDICTED: glutamate--cysteine ligase, chloroplastic-like isoform X3 [Malus domestica]
c245971.graph_c0	0	15.24	0	5.4	0	1.95131e-11	4.20346	PREDICTED: uncharacterized protein LOC101298363 [Fragaria vesca subsp. vesca]
c239460.graph_c0	0.24	3.27	0.39	11.97	0.04	3.92216e-05	2.85592	PREDICTED: primary amine oxidase-like [Pyrus x bretschneideri]
c251179.graph_c1	11.95	1.43	12.44	1.95	8.49	6.54484e-07	-2.36679	PREDICTED: beta-D-glucosyl crocetin beta-1,6-glucosyltransferase-like [Pyrus x bretschneideri]
c244514.graph_c0	1.07	6.65	0.94	3.28	0.52	0.0241907	1.73041	PREDICTED: DNA-damage-repair/toleration protein DRT100-like [Pyrus x bretschneideri]
c255554.graph_c0	8.77	0.07	10.15	1.83	15.02	2.12479e-28	-4.82901	PREDICTED: B3 domain-containing protein LOC_Os12g40080-like [Malus domestica]
c262227.graph_c0	0.07	4.21	0	36.11	0	6.12084e-05	2.81258	hypothetical protein MYCTH_2315082 [Thermothelomyces thermophila ATCC 42464]
c259362.graph_c1	35.67	16.8	88.49	17.27	41.21	0.00923163	-1.55814	PREDICTED: uncharacterized protein LOC103425842 isoform X2 [Malus domestica]
c194868.graph_c0	0.21	1.96	0	6.77	0.24	0.0350648	1.77032	hypothetical protein CBOM_05208 [Ceraceosorus bombacis]
c233560.graph_c0	0	29.6	0.05	15	0.96	0.0227997	1.82105	PREDICTED: probable pectinesterase/pectinesterase inhibitor 20 [Malus domestica]
c244745.graph_c0	276.56	100.42	153.82	81.1	223.48	0.0466633	-1.15505	PREDICTED: calcyclin-binding protein [Malus domestica]
c250306.graph_c1	0.9	0.04	1.2	0.12	5.28	0.0125838	-2.00976	PREDICTED: uncharacterized protein LOC108172095 [Malus domestica]
c254483.graph_c4	8.08	6.2	11	4.19	12.6	0.0305769	-1.15193	PREDICTED: probable lipid-A-disaccharide synthase, mitochondrial isoform X2 [Pyrus x bretschneideri]
c247484.graph_c0	0.44	3.53	0.42	2.34	0.19	0.00464423	2.03929	PREDICTED: NAC domain-containing protein 55-like [Malus domestica]
c244345.graph_c0	1.15	35.32	0.34	27.06	0.14	7.3313e-07	3.26671	PREDICTED: short-chain dehydrogenase reductase 2a-like [Malus domestica]
c243533.graph_c0	34.52	7.79	19.87	8.93	20.81	0.0201608	-1.48118	PREDICTED: aquaporin PIP1-1-like isoform X1 [Pyrus x bretschneideri]
c245410.graph_c0	0	7.81	0	1.14	0	0.0018543	2.29438	PREDICTED: protein NRT1/ PTR FAMILY 5.5-like [Pyrus x bretschneideri]
c255325.graph_c1	5.89	14.68	10.23	16.58	7.37	0.0284626	1.22172	--
c255882.graph_c0	1.66	12.92	0.49	18.1	1.77	2.43078e-05	2.5961	(-)-alpha-pinene synthase-like [Malus domestica]
c246088.graph_c0	7.86	1.06	9.75	0.74	6.93	6.89496e-06	-2.48066	--
c248614.graph_c0	36.98	109.95	53.49	165.06	61.46	5.44723e-05	1.31429	PREDICTED: cinnamoyl-CoA reductase 1-like [Malus domestica]
c234541.graph_c0	1.02	21.27	0.22	22.41	0	0.00412468	2.19569	--
c153439.graph_c0	0.04	1.23	0	14.77	0	0.00391731	2.16285	predicted protein [Hordeum vulgare subsp. vulgare]
c255605.graph_c1	42.79	10.95	27.22	5.87	14.04	0.000491564	-2.22709	uncharacterized protein LOC109947514 [Prunus persica]
c255410.graph_c0	9.84	2.43	12.35	0.96	17.51	5.07443e-08	-2.57616	PREDICTED: uncharacterized protein LOC103420868 isoform X1 [Malus domestica]
c255058.graph_c1	69.95	29.54	78.26	16.48	56.87	0.00187098	-1.39367	PREDICTED: metal tolerance protein 11 isoform X2 [Malus domestica]
c236157.graph_c0	0	2.97	0	34.61	0	0.00109705	2.37995	--
c215732.graph_c3	0	1.82	0	25.62	0	0.0024035	2.24474	PREDICTED: disease resistance protein TAO1-like [Malus domestica]
c238512.graph_c0	0	6.11	0.11	7.03	0.11	1.56142e-12	4.14423	class V chitinase [Pyrus x bretschneideri x Pyrus pyrifolia]
c258556.graph_c0	5.86	3.45	5.2	2.4	6.81	0.0321858	-1.12747	--
c253267.graph_c0	1.68	5.92	1.88	3.52	1.82	0.00240587	1.28767	PREDICTED: programmed cell death protein 4-like [Malus domestica]
c241625.graph_c0	0.25	9.31	0.26	29.7	3.06	0.0143178	1.98432	PREDICTED: probable glutathione S-transferase [Malus domestica]
c254102.graph_c0	17.78	5.85	26.88	7.78	24.84	1.75003e-05	-1.53443	--
c262242.graph_c0	0	8.95	0	74.46	0.19	1.47865e-05	2.99386	--
c252430.graph_c4	0.33	4.67	0	13.18	0.62	0.0226369	1.88323	PREDICTED: 7-deoxyloganetin glucosyltransferase-like [Malus domestica]
c259808.graph_c2	6.74	4.29	27.06	4.49	20.16	0.0270422	-1.42693	PREDICTED: TMV resistance protein N-like [Pyrus x bretschneideri]
c248997.graph_c0	18.5	0.31	22.4	1.94	45.68	8.30169e-06	-2.89883	PREDICTED: mitochondrial Rho GTPase 1-like isoform X1 [Pyrus x bretschneideri]
c247998.graph_c0	2.91	1.06	11.18	1.29	4.41	0.0217466	-1.65973	PREDICTED: uncharacterized protein LOC103941458 isoform X2 [Pyrus x bretschneideri]
c246823.graph_c0	0.42	3.22	0.31	6.71	0.22	0.00482459	2.16092	hypothetical protein M438DRAFT_297712 [Aureobasidium pullulans EXF-150]
c253827.graph_c0	27.14	237.67	23.68	259	10.49	8.8766e-06	2.68945	PREDICTED: uncharacterized protein LOC103451600 [Malus domestica]
c252355.graph_c1	28.44	1.05	26.26	1.26	24.66	9.16493e-23	-4.1311	PREDICTED: putative late blight resistance protein homolog R1B-19 [Pyrus x bretschneideri]
c258261.graph_c0	8.6	132.99	6.52	347.82	9.71	4.09036e-20	4.10486	PREDICTED: polyphenol oxidase, chloroplastic-like [Malus domestica]
c243178.graph_c0	0.35	1.81	0.62	5.47	0.59	0.0448146	1.70392	--
c162392.graph_c0	0	6.34	0	58.54	0	0.000109991	2.72962	--
c236344.graph_c0	0.2	3.79	0	6.43	0	0.00589913	2.11933	hypothetical protein SNOG_10538 [Parastagonospora nodorum SN15]
c247689.graph_c2	2.78	118.54	4.75	353.89	4.16	1.25441e-24	4.81517	RecName: Full=1-aminocyclopropane-1-carboxylate oxidase 1; Short=ACC oxidase 1; AltName: Full=Ethylene-forming enzyme; Short=EFE; AltName: Full=PAE12; AltName: Full=Protein AP4
c259229.graph_c0	0.47	10	1.41	16.65	1.88	5.35214e-11	3.15858	PREDICTED: L-type lectin-domain containing receptor kinase IV.1-like [Malus domestica]
c244549.graph_c0	0.71	29.47	0.26	35.24	1.29	1.28617e-14	4.11483	PREDICTED: UDP-glycosyltransferase 74F2-like [Malus domestica]
c261556.graph_c1	8.83	22.46	7.61	25.76	6.77	0.00140341	1.42512	PREDICTED: uncharacterized protein LOC103433275 [Malus domestica]
c251819.graph_c0	16.42	11.59	32.02	10.87	32.04	0.0241279	-1.07667	PREDICTED: 1-aminocyclopropane-1-carboxylate oxidase homolog 1-like [Malus domestica]
c249816.graph_c0	23.96	6.28	21.88	9.74	26.89	0.000775386	-1.24669	--
c247215.graph_c0	46.53	0.26	48.17	3.12	19.09	0.0294405	-1.83831	PREDICTED: uncharacterized protein LOC108865310 [Pyrus x bretschneideri]
c239384.graph_c0	0	1.92	0.1	1.62	0	0.0411681	1.70414	--
c249713.graph_c0	3.14	9.97	3.12	9.02	2.19	0.0018332	1.49781	PREDICTED: two-component response regulator ARR12-like isoform X1 [Malus domestica]
c241783.graph_c0	0.18	4.15	0.37	2.78	0.71	0.00364677	2.09209	PREDICTED: beta-carotene hydroxylase 2, chloroplastic-like isoform X1 [Pyrus x bretschneideri]
c242538.graph_c1	34.04	8.55	18.46	11.44	50.58	0.041361	-1.41988	PREDICTED: cyclic nucleotide-gated ion channel 1-like isoform X2 [Malus domestica]

## Sheet: S7
Supplemental Table S7 | Sequences of genes mentioned in the article.
ID	Gene sequence
>c243935.graph_c0	GCCAAATCTTTCCTTTTATTTCTTTCTATAAATTTCTTGAGTGCTCTTTCATGTGGATGACATAACAACATTAAAGAAACGGAAAAAGAAAGAGAGAAAGAAGACACTCATGACCGAGAAACAGAAATTTTATGTGAGAGGCACTTTTAGGAAAGGAACCCGTTATGGCCATCGGCCATTTGTTTCATTGTTTCGAATCTGAGGCCCTTGTCTGAGAACTTTGTGGTGGCATAATGCTTCAGGTAATCTTGAAAACGGAGGTGATTGGGGTACAAGAGCTTGGGAGCGGGAGAGATGATGGCATCGCCAGCAGGATTGTAGAAGGTAGCAATGGATAGTCGGCTTCCATTCTTGTCTGCCAGGACACGGTGCAAAACACTTTTGTACCTTCCATTACTC…
>c252098.graph_c0	GCCCTGGTGAGAACTGAATATATAGTATTTTGTCTTTGAAGTTCATGGTTCGAAGTTAATCACTAGTACTTGTTAGTGATATTGTTGAATGAGTACGTAATCTGTTAGATGATGCTACTTTGTTACTAAAGAGCTAATCTCGCATAATCTTCTTATTGAAAGAAATAAATCCCAAAGAGTAATCTGTTAGACGATGCTGCTTTGTTACTAAGGAGCTAATCTCGCATAATCTTCTTATTGAAAGAAATAAATCCCAAAGAGTAATCTGTTAGACGATGCTGCTTTGTTACTAAGGAGCTAATCTCGCATAATCTTCTTATTGAAAGAAATAAACCCCAAAGAGAAAACGGAACATCTTAACGTAGACTCCAAAAGAATCACTATTTAGAGGACTTATAA…
>c253972.graph_c0	CAGGAGGAAAGAACCACCACTACATAATTACATGATTTACATCTCACTCCAACACAGAGCTAGAACGCTTCCCACATTCTCTCATCCATCTTCCTGAGATTTTTGACCTTTTTTTCTGACGGGTGGGTTGTGCAAAGTTCAACAACAATGGTGAGGAGACTGATGGAAGCATGTTGTTTGAAGGACAAGGACAAGGGAGATGACGATGAGAAGCCAGATTACATGGTGAGTGGGGGCAACAGAATCAGAGGAAAAGTTGTGTTGATGAAGAAGAATGTGTTGGGCTTCAACGACCTCAAAGCTTCGGTCGTTGATAGAATCCATGAGCTCTTGGGCAAAGGTGTTTCCATGCAGCTCATCAGTGCCACTCATCCTGAACCAGCAGCAAATGGATTGAAA…
>c253972.graph_c1	GGGAAAAACAATAATTTGAGTCTGAGAGAGGCACAACCAGTAGGTTTCACGAGTTCTTGATTTCAGGGAAGCATATGTTTACGGCTGCACAACTAATGCACATTACTAAGATAGTGCCGTCTGCACCATCACTTAGGTACAAGATTATAGAAAAGAATATGAGAATTACAAAAAACCTATTTGGTAGTCTTTCACTCCCATTGTACGATGTCACACTATAATTACTTCAAAAATATTCATCTAGTATACAGATCAAAAGGTTCAGATTGAGACACTGTTGGGAATTCCTTTTCCAGTGAGTCCACCCTCTCTACTCTTGTCTGATGTGTTAGGATAGAGCAAGGTATAAGGCATGTCTACAGGCCCAACTCTGTTCTTCAATCTCATATCCTTGTTCCT…
>c240281.graph_c0	CTCCCCCTATATCCCTAAAAATCAGAAAATATTTCACCACATCCATGCAACTTCACCTTTAATGCACATATTTTGAAATTGTTGTAAAAAACTATTTCAAACAAAAGTATTCATACAGAGATCAGATGCCATCATCATAAGGAATTGAAGTGTACTGCAGCCATTCATCGCCAGCAATAAACTCTTGCACAGTGAAATTGGATGCATCATAATAGTCCATAACATGATGTCCTTTCCAGTTCACTCTATTTTCCGTCCCAGCGCCAGGACCATAATTCCCATACTCTCCATAGTACAAAGTGTTCAACCCTAGGTCCCCGGACCAATTTTTCCACCCAGTCGGGTCAATAAAGTCGTCAATGTAGGACTCCAGGACAACAGTCGTAGAGTAATTCTTCC…
>c233560.graph_c0	CAAACCTCTCCATTGTAGCAATGGCTTCTAAGTTCTTTCATCTTGTGAAAGTTTCATCATTTCTCATAATCTTCCATTTCCTCAGCTCTCGATCGCTAGCAGATGTCCCTCTAAACACTCCTCTCCCACCAGAAACCATTTGCAAGTCCACCCCACATCCTTCTTACTGCACATCTGTCCTTCCCCACAACAACGAAAGTGTCTATGACTTTGGCAGGTTTTCAGTCCAACGTGCACTTTCCGAATCCCATAAGCTCTTAGATTTGTATGAAAAATATCTTCAAAAGGGTTCAAGTTTAACAAATCCTGCAATCCAAGCACTTGAGGACTGCAAGCAGCTTGCATTGTTAAACATTGATTTCTTATCGAGCTCCCTCGAAACTGTTAACAAAGTGAGTG…
>c236024.graph_c0	CTCCCCCCGCTCACTCCACTTCATTCTTCTTTTATTATTTTCCTATCCTTTTGTCTGACCATTCCTTCTTTCCGCCCCCCTCACCTACTCCTCCACTTAACTCCTTCTTATATTTTATTCTTTCACTTTTTATTTTTCACAGCTGCCAATCTCTCTTTGGATCCGAGACTCCCACTTCACATGCTGCCAAGGAGCTGCTCACCTCAACATAGTACATATAATAATAGAATTGAACACACCATTCTTCCAGCAAATTACAGCAAAACCATTTCAAACAGCTTTTAATTACATAAACAACCACAACAGAAATTGTAACAATCTATAAACTATCAGCAATATAAAGTTAAATACCAAAAAGAAAATAGATAGAGTCAAGGAATTACAAGGGTGCTTTAATTA…
>c245127.graph_c0	AGTTGAGGGGAGAAATTGGCCAATAATTACAAGTTCAGGAGGGAAATTGATGAATACCTCTTTAATTTATATTGCATTTATCGCTTTCAAGTTACAACGATCCATAACACTAAGCACCCAATGCAAGAGAACCTCTCCATGAAGGGGGTTTGGATGATGCAGGGCCAGGCTCTAAAGAAGCCCAATAGGCTGCCAACACCGCAGGCTCAAGCAAAATACATCTCAATACATCAACGACCTAGAGCTAGAGCTATAGCTATAGCTACTACTCTAGAAATATTCTTATATATATATATAGATATATAGTTTATACTTTATAGTATGTCCAGTCCCTTCTTTTTTATCCCAACTAGTACTATGAGACTACCAGTGAGGAGGACTAGAAGGACAAAACTACAA…
>c242401.graph_c0	CGCCAAAGCATCAGTAAAAAGCTAATGCATTTATTCCTTTTATTTCTTTTTCTGTAGTACAATTTGAGGTCCAACATATTTATCAAAAACAAAATAGAGTTTCAATATATATATATATATCATAATCTGTAAAACCTAATTAAGGTTAATGTAGTTGTTTTCAATCATCCACTTGAGGCTCCAATGGTTGTATTGACACTTGTAAGCCCAATATGCCCATCCAAAAGTGGCACGCCCATACACATCTACTTGGGCACTTGCAAATCTCTGGTATTCTTCCTTTGATGCTCCATTTATCGCCCATTCGGCAACCCATTCCCCAACAAATGTGAGGGGTACACCACTGGAAGTGGTCACAGTATCGAGATCCGAAGCTCGTTGGTTGTGGATGAAATCGAT…
>c241958.graph_c0	TAGAAATTTAAACTGCTTTGCACAAAGAGTATACTATCAAGCTTGACAACGGCCAAGTCTATTTTTTAGGGAATGCAACACGAGAACTTCCTAGGTCCTTCGTGAACTAGTCATTTTCTAGGTATATGACTTTAGATAAAATAAAGTTCACATCATTTGCCACCAAGAACAACTTCCCAACATTTCCAACCTACACTTTATACTATGTGACACAGCTCATGGACATGCCAAGGGCACACTCTTTAGAGTGTGATTGCCAATGCACATGGTCCTCTAAACAACTAGAGAAATACTAAAGTTTCCATATTATTCATACAACTCTTCCTTTTTGTGGTAACAACATTCTTCTCTCCAAATCCACTTCTTCTAACCCTTTTGAGCTGAGAAGAAAGCAAGAGC…
>c249213.graph_c0	CATTGGATTTTATGTTTGGATGGTTTATGGAGCCATTGACAAGTGGGGATTATCCACAGAGCATGCGATCTCTGGTTGGAAATCGATTACCAGTATTCACCAACGAAGAATCCATGTTGCTAACTGGGTCATTTGATTTTCTTGGATTAAATTATTATACTGCTAGATACTCAAGCAATGACGTACCTGATAATTCTTCCATACCTGCAAGCTACGTAACAGATCCTCATGTCAAAGTTACAATTGAGCTTAATGGCGTCCCAATTGGTCCACCGGTACACATCAATATATTAGTGTTTTTTTAATTCAATTGTTTTCCCTGTTCAAACATAACTATTAAAGGTCTAAACTATTTTCGTACGAGTTGCAGACTGCTTCAGATTGGTTATACGTTTATCC…
>c246483.graph_c0	AATTAACATGTATCACTGCTTAATGTATCTTACTTGTAGGCATTATATTTTTGTATTCTATAATTAGGTTTCATATCTAGCTTATAGGTAGAATATACGTTCAATTGTCTATCTACCTATGCCATAGGTTTTTGTTCATAGTCTACCTATAACATAGATTAATTGTGTTACATATATATTTTTTTCTTTTTATAATATACCTGTATCACAAAAGTTAATAAATTTAAAATTTTCATCTAAAAAGATAAAATTGAATAATTGATACAAAAATATGTAATTAAATAACTAGACTCAGTCCTAAAAACAATCTATACTTTTGCACCTAGATCTAAAAGCCCCATTAGAAAATTACTATGTTGACTGAACCTAAATCAAAAGACTCCTTAATTATAAACATTT…
>c242401.graph_c0	CGCCAAAGCATCAGTAAAAAGCTAATGCATTTATTCCTTTTATTTCTTTTTCTGTAGTACAATTTGAGGTCCAACATATTTATCAAAAACAAAATAGAGTTTCAATATATATATATATATCATAATCTGTAAAACCTAATTAAGGTTAATGTAGTTGTTTTCAATCATCCACTTGAGGCTCCAATGGTTGTATTGACACTTGTAAGCCCAATATGCCCATCCAAAAGTGGCACGCCCATACACATCTACTTGGGCACTTGCAAATCTCTGGTATTCTTCCTTTGATGCTCCATTTATCGCCCATTCGGCAACCCATTCCCCAACAAATGTGAGGGGTACACCACTGGAAGTGGTCACAGTATCGAGATCCGAAGCTCGTTGGTTGTGGATGAAATCGAT…
>c251738.graph_c1	CATTTGTGGTCATAGTCAATAGCAGTTCTGTTAGGACTCTGTGTGTATTGATATTGGCATTCCTTTCAGGTTTGAGAGGTCAGCAGAGAAAGCGAAAGAAACAACTGATTATATTAACTTGAATGTTCTTCGACTATGTAGTTTCTTAAACAGTTTTGTTCTTGTAGCTCTGTTTTGATTTCAACTTAGTACAAAGACGAAAGTGAAATTACGAGCAAATTACAGGCGATTCATTTGATGAAAGAGTACCCATTTTTTCCATTTCCTTTTGCATTCCTTTTACATAATTCAAGCTCGAAAGTCCATAGATTAGCCGAACAGCAAACGAAGTTGCGAAAAACAAAACGTCTTTATTATTTGAAACAATCTTGCTCACATTCTTTAGCTTCAACCAACATG…
>c242484.graph_c0	GTACGTGGTTATTCACATTTTGTTCATACAGAACTTGCAAGTGCAAACAAATCACTAAATTAAAAACACAAAATCATACAACAAAACAACACCATTTATATAATTTAAGAAGAAAATTATACTTAAAACACTCAAAACCCAAAAAAAAAGTTAAACTCATGTTCCTTTTTCTTTTTTTCTTTATACAATTAATTAAAATATAATTAGTGGAGGGGAATATTGAACTTGTCAAGAATGCCCTTGAAGTTGGCCACAATTGCCAAACTGTTGCTGCTGTACTCCTTTGACTTGTTCATCTCGCTCTTCACCGCCTCCACAGCAGTCGATCCCATCTCCTCCAACCCATCCAAGCACGTCTCCTGATCCGTCACGGCGCTGCTTATCCACGTCTGTATGTCC…
>c240281.graph_c0	CTCCCCCTATATCCCTAAAAATCAGAAAATATTTCACCACATCCATGCAACTTCACCTTTAATGCACATATTTTGAAATTGTTGTAAAAAACTATTTCAAACAAAAGTATTCATACAGAGATCAGATGCCATCATCATAAGGAATTGAAGTGTACTGCAGCCATTCATCGCCAGCAATAAACTCTTGCACAGTGAAATTGGATGCATCATAATAGTCCATAACATGATGTCCTTTCCAGTTCACTCTATTTTCCGTCCCAGCGCCAGGACCATAATTCCCATACTCTCCATAGTACAAAGTGTTCAACCCTAGGTCCCCGGACCAATTTTTCCACCCAGTCGGGTCAATAAAGTCGTCAATGTAGGACTCCAGGACAACAGTCGTAGAGTAATTCTTCC…
>c239247.graph_c0	AACACTGCCACAGATTAATTCCACACTCTTCAATCTTCACTCTACTCACCTCCACGATGCGTTTCCTACTCTCTCTTCTCCCTCTCCTCGTCCTCCTCTTCTGCTCGCTGTACTCCGCCTCCGCCGCAGGGAAACACCACCCAGCATCAAATATCGTCCGTTCATCATGTCGCCACGCCACTTACCCCAAAATCTGCCTCCGCACTCTATCCAACTACGCCGGCCCCGCCAAGACCCCTCGCGACCTCGCCCAGGCCGCTGTGAACGTTAGCCTCGCCCGCTCACTCCGCGTCTCCGGCTTCCTCGCCCAGCTCTCCGCCTCCTTCAAGGGGACGAAGCTGCAGCGCTCGGCGATCGGCGACTGCGTGGACCTGATGTCGACGTCGGTGGACGAGCTGA…
>c233560.graph_c0	CAAACCTCTCCATTGTAGCAATGGCTTCTAAGTTCTTTCATCTTGTGAAAGTTTCATCATTTCTCATAATCTTCCATTTCCTCAGCTCTCGATCGCTAGCAGATGTCCCTCTAAACACTCCTCTCCCACCAGAAACCATTTGCAAGTCCACCCCACATCCTTCTTACTGCACATCTGTCCTTCCCCACAACAACGAAAGTGTCTATGACTTTGGCAGGTTTTCAGTCCAACGTGCACTTTCCGAATCCCATAAGCTCTTAGATTTGTATGAAAAATATCTTCAAAAGGGTTCAAGTTTAACAAATCCTGCAATCCAAGCACTTGAGGACTGCAAGCAGCTTGCATTGTTAAACATTGATTTCTTATCGAGCTCCCTCGAAACTGTTAACAAAGTGAGTG…
>c253155.graph_c0	CTGTCCTAATAATATTAATGATAATATTTTAATTTAATTACTCAAACCCTGCTGTAAACTTGATACCGGTCGACGGCAACCAAGCCATCCCATCAATAAACCTCCCCACGGTGAAGAAGCTCGCCGCAGCAGCATCCCTGAGTATATGGTAACCACGCCATTTGACCCGACCCGACATAGCCGCACCCGGCCCATAATTCTTATACTCACCATACCACAACGTGCCCAAAGCAAAATCCCCATTCCACTCAAGCCACCCTCTGGGCTGGACCAACCTACTCATATAAGTGTTCATATAAACAGTTCTGGAATATTTCTTCCATGGCCTACCCAAATAAGTCGGCTGGGTGGCCAGAACAAAACTGTCCTGGATTGCAAACCCTGTGCTTTGATGTGGGC…
>c254241.graph_c1	CGTTGAACGATGATCTGAATCAGAAAAATTTCTCAATTCTCCATTTGAGGCTTCGACTCTCGCATAAAGATTGTTTCGGCACTTGTACAACATGAATAAGAAGAGGTCGAAACTTGACTTTAAAATAGAAGAAGGTGAATAAATCACTTCCAATTCCAAATGGGGACAAGCAAACAATTCTTTGAACATTGAACACATTTGACATGAAATTTCACGAGCAATCTTCGAAATGTTGGAATACAATGGAGAAATTGAGAGTGTTTTACAAGACTTGCAGGCAATAACGCTTCTCCTGAAATTTAATTAAATAAAATTAAAGTAAAATGAATTTAGAATGGCTGGTCACTGAGCCATCCATCAGCATTAATAAATTCCAAGCTTGCAAACTGCTGCACTGTA…
>c258769.graph_c0	TCATGGGCGAGTACGACCAGACTACATGATCGTGATCGTCGGATCGCATGCACAAAACACCCCACCTCTTGCATTTCAGAGAAAGTATTTCTTCAACACTATTTGCAACTAAATCTTGAAATCTTGATCAGAATTTTTCATATATTTTCAAGCGTACCATAAAAAGAATGTAACTACATGACTTTCCAGGGAAGAATGGCGAAGAAGGTTAAGAAAGGAAGGGGGCATACAAAAAGTGTAACAGATATGTGTGGCTATCAACTGTAACGATAGAACGAGAAACAGAAAATTATACCAAACATATTCTTCAAGAGATTAATTTCTCAACGCTTGAATTTTTAGCAACTCTTGACTTTTTGGATCACAAGGAAGACTGAAATGTTACATCAGTCGACGGTA…
>c256796.graph_c0	GGTCCAAAGGGAAAGTGGTTTTTTCATCACAAGAAAAGTACACACATTAACCATCCATGTTGCAGGCCAAAGATGAATACACATAACAGAACAGGTTGATCTATATTATCCTGGACAAACCTAAAAGCCAAATCAAACGAATTCTTCAGCACAAGCAATTACATCTGATACGAAGCTTAAACGCTAAAAGTGACCGTGTAACGCCTCTTGCATCTTGAGAAAACAGGATTTGAAATAGCTATGGTGCATATCTTATTCTTTCGTCGTAAAATGTTTTCAATATACTCGACTATCGTTGTTGGGAATAATTCCCATGTTTTTAACTCCTAGGCAGAATACGGTATTCTTAGGGCCATTCTCTGAGCAAGCCAAGGCCTTCCTGGATCAGGATCAATGAAA…
>c248856.graph_c0	TATGTATCTCCCACTCTGTTTCTCACAGACACAAACACACAGCCATGTACAATCTAAGAAGAACAAAAATCTTGCTCTCAACATTGTTTCTAACTTCAATCCTTTTCCTAAGCCTACTCTTTTCAAAACCACATTTCAAAAACTCAAACTCAAAAAGCCCAAAAATCCATTTCCAAAACCACATTCAAAAACAGCTTCTAGAAACAGCCCATTGGGCATGCCAAGACACACTCTACAAATCCCTCTGCCTCTCCACCCTCGCCACCTTCCCCAATCTTGCCTCCAAAACCCTCCCGCAAATCATCTCCTCCACCGTCTCCCACACCGTGTTGGAAGTCAAAGCCTCCTCCTCCAACTGCACCAGCATCAAAAAGCAGTTCAGCAAAAAGCTCAGCTCGC…
>c261566.graph_c0	TATTATTAATCTTCTATCACAATGTGCAATCTTTTATATTTTTCAAACATAATCTTTCTCCCGCAACATCGCGCGGGTAGCATTTTCTAGTTATCTATTCTAAAGTTGAGGAGGGATATGACTGTCTCTCGATTTTTCTTTATTTACATCAGTACCATCATATCTCGGGCTGGGTTGGAAGGTAATTATCAAAAGTTAGGAGAGTAATTTTGTCCGTAGGGTTTGGGATGGATTGGGTGGCTTAGCGCAAAGAGAGGGAGATGGAGAGAGAAACGGTGTTGTCATTCGGTGAGGGTTTCGGGGATGGGAGGCCATGCTGCCTCTGAGATAGAGATAGAGAGTGAGGGAGACAGAGCGACAGAGAGAGAGAGGGAGACTGAGGAGTAGGGATCACTGCTG…
>c257600.graph_c0	GATGAAATGCCAAATGACTTTGGAAATAAACATGCCAAAATCGAAAATCAATAATAGTCTATTATGTACCATTATTATTAGGTTTAGGTGCCACATGTTATGTATAGACCATTGTCGATTTTCAATTTTGGTACATTTAATTTCATAAACATAGTTGATTGGTACGTTTATACTGTGTGGGTTCTATGAAATGTATTAATATAATCTGTATATATATCTTAAATGATATGATTTTTCTTCATTAAAAGAAAATCATTTAAGTGGAAGATAGATGAAGCAAAATTGATTTTTCCTTCTTTAATTGATTCATGCAACGTAATGTCTTGAGTTCCTACTCCACTCACTAATTAGTATTTTCTTACTAAAAGGGGAATAATTTAAAATCCCGCTAATATTTCA…
>c241883.graph_c0	AAACTGCGAATTCATAGGCAATCAAGACACCCTCTACGCACAAGGCAACCGCCAGTTCTACAAATCATGCACCATCCAAGGCAACGTCGATTTCATCTTCGGAAACTCAGCTTCCATCTTCCAAGACTGCACCATCCTTGTCCGTCCTAGACAACTCAAACCCGAGAAAGGCGAAAACAATGCAGTCACTGCCCAAGGAAGAACAGACCCTGCGCAGTCAACGGGTTTTGTATTTCAAAACTGCTTGATCAACGGCACGGAAGAGTACATGAAGTTATATTGGAGCAAGCCCAAAGTGCACAAAAACTTCTTGGGGAGGCCGTGGAAGGAGTATTCGAGGACGGTTTTTATAAACTGCAGTATGGAAGCTCTTATTACACCCCAAGGGTGGATGCCTTG…
>c240804.graph_c0	CATGCCGAGCGCGTTGCTGGATTTGGCGATCAAACTGTCGAGAAACGACATCGTCTCGTTGACCATGTTGGTGTCGTTGGCGTACTTGAGGCCCGACCAGCAGCCGTACTGGTAGAGCAACGCGGAGCTCATGGAGGCACGCGCGTTTTTAATTTTACCGCGTGAGAGACTGTCGGCGGCGAGAGAAATTCGGTACTGGGAGTTAGCGAGGATTTCGAGGCAGTTATTCGCAGCCGTCGTGCGGTTTAGGTTGCCAGCGGACGAGTCCAGGATGGTTTTCACCATTCCCTGCGCCGTCTCGATGCCGTCGCCGGAGAGTTGGACGGCGAATTGGATGGTCTGGACAGGGGTGGTGCTGATGTCAGTGGCGAGGTTGGTGAGGGAGGCTTGACACGCGTC…
>c250604.graph_c0	AAGCAGGACATTACTAACATGGATTTTTGCAAACATTTTTCCTTCTTCTTTTGTTTGGATAAAAAATTGTTGGTATTATATTGTTTGATTATCATCATATTTTGATCCACTCAGAGCCATCGATGAAGGTAAGGGAAATAAAGGGCTTGGCTTCCTCATCAGTGAGTTCTCTGCTCCACGAAACCCTCCCTGCAAAGCGAGCTCCTGGTCCTGTGCACTTGTATTGCCCATAAAACACAGTCATTTCACGATTAGGGTCACCCCAGTTGTACCAGCCTTTAGGGATGATAATATCGTCCATGTATGTGTAGGCAAAGACCACCCTGGAGAAGGGACCCCAAGCCCTACCAAGATAGAGAGCTCCTGAACCCGTGACCTTACAGTTTACAAATGAGAAGC…
>c255015.graph_c0	GGCGGCCATAATTGCAGGTCACTAAATTCGAAAGACAAAAAAATAAGTTACACGTAATAGACGCATTACATGCAAGTTTCTCTCCTGTACAAGAAGAAACCGCATTTGTGGAGTTGTGGCCTAAGTTTCATGGTATTTCCATTTTGATGAAATGTGTTTTATAGTTTGGCTATATATAATCTGAGCTGCTTCGAGGAAGGTCAGATTCCTGGCTCTCCCAGCACAATTTTTTCTCCAAATCGTCACGACAGCACCGCCACAAACACTTCAAATCAAAATCCAAGGAACCATATAAAAGTGGCAACGGCTACAAGGAATCATTGAGTTAAATGACCAAAAAGAACAAAGCAACTTATTCTCTTATATAATGTTAAAAAATATACAACAAAAATAAACAAT…
>c253376.graph_c0	GGGGCATTACATGTTTATTACTTTACTTTAAAAAATGGCAAGGAGAAAGAATAGTAAAAGAGAAGATTAAAAAATGGCATGCAAATTGCAATCCAAGAACTTTATCAAATTAATCCGCCGGTGTAAGGCACTCCGGTTTGAGGCAACCAATCATCTCCCAGCAAGAAATTAGTCACCGTGAAATTAGCGGCGTCGGTAGAATTAATCACATGATAACCGGGCCACGTAACTCTGTTCGTAGTGTTCGATCCGGGTCCAGTGTTGTTGTACTCAGCGTAATACAATGTGCTTAGCGCAAAATCTCCGTCCCAAGCGCGCCAACCAACAGGTTCCACCAAGCTATCAATGTAAGACTGCATGTAAACTGTCCTAGAATATTCCTTCCATGGCCTGCCCAAA…
>c236024.graph_c0	CTCCCCCCGCTCACTCCACTTCATTCTTCTTTTATTATTTTCCTATCCTTTTGTCTGACCATTCCTTCTTTCCGCCCCCCTCACCTACTCCTCCACTTAACTCCTTCTTATATTTTATTCTTTCACTTTTTATTTTTCACAGCTGCCAATCTCTCTTTGGATCCGAGACTCCCACTTCACATGCTGCCAAGGAGCTGCTCACCTCAACATAGTACATATAATAATAGAATTGAACACACCATTCTTCCAGCAAATTACAGCAAAACCATTTCAAACAGCTTTTAATTACATAAACAACCACAACAGAAATTGTAACAATCTATAAACTATCAGCAATATAAAGTTAAATACCAAAAAGAAAATAGATAGAGTCAAGGAATTACAAGGGTGCTTTAATTA…
>c245330.graph_c1	GGAGCCTACTTGTACTACTTAAACCCCCAACCCAAACATCATATGGAGCACAAGAAGCAGTGTGTTCTGTCCTCACTTCTCGTTCAATAATACTCTCTACTCCCCTACACCATGAACACCAAATGCATGTCCACCCACTTCCTCCTCCCCCAACTCTTCCTCACCTTCCTCTTCTTCCTCCTCTTGCACCCAATCCCCACCGTCGGATCCCCATCCAACGACGCGGAATTCATCCGTACAAGCTGCGGCGCCACTCTGTACCCTGACCTCTGCTACACCTCCCTGTCCCCCTTCGCCAGCGCCGTCCAAGACAACCCGGCTCAGCTCGCCAAGGTCGCCATCGGCGTCAGCCTCGCCCGGGCACGCAGCATGGCCGCCTACGTCTCCAACATCTCACGT…
>c241743.graph_c0	CTCCATTTAACATTTACATATAACCTCTACAGGAAACGATTTTCACTCACCCCCTTTCTCCATCTGCACATCTCTATTGTTTCAGTCTCTTGATTCTCGTTTGATTTATTCAATCCAAACGCTAAATAAACAGGGACGTGCAAAGAGAAAAACAAGTGTTGTGAAAATCAATTCTTTTGTTTTGCAGCAAAGCGAGTAACAAGTGCTAATGCATTGCTAGTGACGTGAGCAACATTATTGACCCTTCTTCTTATAGCATTCTTTATATTCCCATCCATAAAACGACCAGAAAATCCATCAAGGCAAGTTCCTTCATCGGTGAGTGCAGCACTAACCCAAGTCTCCACATTGCTCATCTGCCACATGAAGTCCTGCCCAAACGCTTTCCCCATATGCCCT…
>c248588.graph_c0	AATACAAACAAACAAACAAACAAAGTTGAAGGAAGCATCGAAGAAGGATCCTTTAGGATATGCTAAATTGCTATAGTGAAACTAGCTTCAAATTTATGAGCATGTAATAGTCATGGCAAGAACACAAATTGAAAGAGAAGGGGCGTGGGGATAGCTGTAAAGTGTTGACCACACCAACATTCAATCGAACAGACATAGACAGAGACATGAGGGCACAACACACATTATATTTCAACAATGACATATATCTAAATTGAGGAAAGCTCGAAGCCGGATTGTTTGTGTTACATAGCAGTGTTAAGCACCAGAAGAATCTGGTCAAAAATTCGATATCAATAGAGACACTGCCTGATGGTTCACTAATAATGTTGTCATAAATATTTAAGATATGATCAGAAT…
>c248588.graph_c1	AGGACGAACATCACCCAACACGAACTAACCTCACAAGAATACAGTAGTACGACAACAAAACAAGCGTAAAATTTACATTTTACAGCGCAAGAGAAAATGGAAAACCGGTAGAACTCAACCAACTACCACCAGCAATAAAGTTGCCCGGCGTATACGCCTCAGCCTCAGTGGGACTTGTAATTACCTTAAACCCCTTCCACGTCACCCTGTTTGCAGTCCCAGCGCCTGCCCCAGTGTTAGCATACTCTCCATAAAACAAAGTGTCGAGGGCAAAAGTGCCAGACCACTCATGCCATCCAGCAGGGTCAATGATATCAGTTATACTTGACTGCATGATCACAGTCCTTGAATACTCCTTCCATGGCCTC
>c246319.graph_c0	AAAAAAAAAAAAAAAATTGATCGAAGAAGATATAATTAGGTACAAGATTGAAATTACACAGAACTGCTTGAATCCTCAAGCCCCAAGTCCTGCTGTATATTTGACACCAGTAGGGGGCAACCACAGGTCTCCTTCAATAAATTGGGCTACAGTATAGTTCTGAACTTGAGTAGACTCATTAAACACTCGGTAGCCGGGCCATTTGACCCGGCTTCCGAGCCCCGCTCCAGGCCCATAATTCATGTACTCCCCATATAACAATGTGCTCAAAGCAAAATCCGCATTCCACTCGAGCCACCCCTCAGGCCTTATGGCATTGCTCAAGAAGGACTGCATTATGACAGTTCTTGAATACAGCTTCCAAGGCCTACCAAGGTAAGTAGAAGTTGAGTTGACAAG…
>c256932.graph_c1	TATGTGTCCTGCAGTGTAGGCAGCTAGTTTAACAGGTAATTTAAAACAGAAAGTGTTGAAGACTTGTTCAAGTAGCTAATTTTGGAACCACAACTGTTCAAAGGCAAAAAAAACAGGTATGTTCCATATGAACTGAAGAAACAGAAGCAAGCTGGAGTTTACACATATTTTGCTCCTACGATTAAGACGGCAAAATATATGCTCTGCAACCTACATACCTCACTTAGCAGTTAGCAAAACACAGAAAAAGTGGTGTTTGAGCAGGCAAGTCGTCAACCATAGATGTTCAAACAAAAAAAAATGCAGCATGGTGTGCAGCATTCGATCACGGAGACCATGGGGTTCACTTTTTCTGGGACTGGACATCTTCAACACAAAGTGTTTATTCAAAACGCAGCA…
>c245127.graph_c0	AGTTGAGGGGAGAAATTGGCCAATAATTACAAGTTCAGGAGGGAAATTGATGAATACCTCTTTAATTTATATTGCATTTATCGCTTTCAAGTTACAACGATCCATAACACTAAGCACCCAATGCAAGAGAACCTCTCCATGAAGGGGGTTTGGATGATGCAGGGCCAGGCTCTAAAGAAGCCCAATAGGCTGCCAACACCGCAGGCTCAAGCAAAATACATCTCAATACATCAACGACCTAGAGCTAGAGCTATAGCTATAGCTACTACTCTAGAAATATTCTTATATATATATATAGATATATAGTTTATACTTTATAGTATGTCCAGTCCCTTCTTTTTTATCCCAACTAGTACTATGAGACTACCAGTGAGGAGGACTAGAAGGACAAAACTACAA…
>c249213.graph_c0	CATTGGATTTTATGTTTGGATGGTTTATGGAGCCATTGACAAGTGGGGATTATCCACAGAGCATGCGATCTCTGGTTGGAAATCGATTACCAGTATTCACCAACGAAGAATCCATGTTGCTAACTGGGTCATTTGATTTTCTTGGATTAAATTATTATACTGCTAGATACTCAAGCAATGACGTACCTGATAATTCTTCCATACCTGCAAGCTACGTAACAGATCCTCATGTCAAAGTTACAATTGAGCTTAATGGCGTCCCAATTGGTCCACCGGTACACATCAATATATTAGTGTTTTTTTAATTCAATTGTTTTCCCTGTTCAAACATAACTATTAAAGGTCTAAACTATTTTCGTACGAGTTGCAGACTGCTTCAGATTGGTTATACGTTTATCC…
>c258208.graph_c0	ACGGGTCGAATCGGAGTATACAACTCAATGTTCATAACAGCAATAGCATGACACATTCTTGTCAAAATACAAATTCCGGGGAGGTGGAGGAGCGAGAAAAAAAATATACGACTGACATGCAAAATTCAAATTTAAAATCTGTCAACCAAATTCAAACTGTTCATTTTCCATGTTTTAAAGAATACAGGATTTGTTCCATACATATATACTGTATATATCACAAAATTCAATCAAAGACATTTTTATCAATTCTTTGCGACGCTCTTCGGCCCCAGCCCAGCCCAACAATCTCTCAACGTCTGTCCATTACTTCCTTGCGCCCATCCTCTCGATCTTCATGTTACTGAGTTACTGTTTATGTCAACGAGATATAAGCTTCAAAGTCTTACTGCAGCGAAA…
>c247555.graph_c1	TTTTTCAGCACTTCATGTTTTCCTTATTGTTGATATATGCTTTGCGATTCCCATGGTGTCTTGCAATCACATATTTTTTAAAAGAAACTCAGCCACATCCCCTTTCCCAAGTAACTTCCTCTTTGGAACTGCATCCTCTTCTTACCAGTTTGAGGGAGCTTTTCTGACTGATGGAAAAGGCCTAAGCAACTGGGATGTTTTTACTCATAAGCCTGGTCATATTTCGGATGGAACTAATGGAGATATCGCTGATGACCAGTATCATCTTTATTTGGAAGATTTGGATCTCATGAATTACATTGGAGTCAATACTTACCGGTTTTCCATATCATGGGCAAGAGTTTTACCTAAAGGAAGATTTGGGAAAGTGAATCGAGCTGGCATCAATCACTATGACAA…
>c246483.graph_c0	AATTAACATGTATCACTGCTTAATGTATCTTACTTGTAGGCATTATATTTTTGTATTCTATAATTAGGTTTCATATCTAGCTTATAGGTAGAATATACGTTCAATTGTCTATCTACCTATGCCATAGGTTTTTGTTCATAGTCTACCTATAACATAGATTAATTGTGTTACATATATATTTTTTTCTTTTTATAATATACCTGTATCACAAAAGTTAATAAATTTAAAATTTTCATCTAAAAAGATAAAATTGAATAATTGATACAAAAATATGTAATTAAATAACTAGACTCAGTCCTAAAAACAATCTATACTTTTGCACCTAGATCTAAAAGCCCCATTAGAAAATTACTATGTTGACTGAACCTAAATCAAAAGACTCCTTAATTATAAACATTT…
>c254065.graph_c0	GCCTTCATACATTGTCATCTCACCCTCATCAACATGTTACATATGAAAAGGAAAATACAATGATGAGTTGATGACTGTTTAATCAAAACCTTCCCAGGGAAACATGTATTACGTAAACAATCGATCTAACCTGAACGTTTCTTTTTGTGCAGCTGGAAAACTACCAAAGTACAACAATGTTTCATGGAGAGGTGATTCCTGCTTGAGTGATGGCAACTCTAACACCAAAAATCTGATTGGCGGATATTATGACGGTGGAGACGCCAGCAAGTTCAGCTTCCCCGCATCTTTTGCCATTACCATGTTGAGTTGGAGCGTGATCGAATACAGTGCAAAATATGCGGCACTAGGAGAACTAGACCATGTGAAGGGCATCATCAAGTGGGGTACAGATTACCT…
>c254477.graph_c1	GTCACGGTTGTCGGTGCAGTAGACCGTGTCCAACGACAAACATAAAAAAAACAAACATCTGAGTTCGGATCCGAGAGGGAGCACCAATCGTCACTTAATCTCCTCCAAAACCTTGATTAATGTTTGTTTGTCTTGTCACAATGTGCTAAGACAGATCTCTACTTAGACTACTTTTTGCCTGCCTCTTGTGGTTTTGGTTGGTCCTGAAAAATGGGAGCTAAATCGAGGTGCAAGGGTTGGTGGGCGTGGCTGCTGGTGCTCGCGATCCTCGGCCTCGTTGTCGGCGCCGTCGTTCTCGCCGTCGTCAAGAAAGTAAAGAAAAACTCCGGCGGCGACGACAGTGCGGTTCCCGGGCCTCCCGGCGCCATTACCCAGAAATACTCCGACGCTCTCAAACTC…
>c255730.graph_c0	TTGCTGAGTTGGTAGATAGACCCAATGTAATTTGCACAAACTATATTCCACTCAAACAATGTTGCAAAGCTTACAACATTCACAACACAAAAAGGTAAAAAAAAAAGCAAAAGGACATCCAAAGCTGCTTTGAAGTACAAAGAAACAAGACTTCTTGAAACCAGTTGAGAGAAGTCATTTTTTCTCAACCCCCTCAAACTCTCACTCACGTTTTAACTGTAACTCTCTCTCTCGAAACCTATCTATAATAATAACCCTACTGAAAGTCGAGGTGAAAGAGGATGAGCACACATTTTAAACCCGTCTCGTCACTCCTTTCTTCCCCAATCTCCATACTTATTTTCACCTAAACTTCTTCTAAAAAGCCTATGCAGATCCCAATCATAAGTAGTATTTGCA…
>c242401.graph_c0	CGCCAAAGCATCAGTAAAAAGCTAATGCATTTATTCCTTTTATTTCTTTTTCTGTAGTACAATTTGAGGTCCAACATATTTATCAAAAACAAAATAGAGTTTCAATATATATATATATATCATAATCTGTAAAACCTAATTAAGGTTAATGTAGTTGTTTTCAATCATCCACTTGAGGCTCCAATGGTTGTATTGACACTTGTAAGCCCAATATGCCCATCCAAAAGTGGCACGCCCATACACATCTACTTGGGCACTTGCAAATCTCTGGTATTCTTCCTTTGATGCTCCATTTATCGCCCATTCGGCAACCCATTCCCCAACAAATGTGAGGGGTACACCACTGGAAGTGGTCACAGTATCGAGATCCGAAGCTCGTTGGTTGTGGATGAAATCGAT…
>c255015.graph_c0	GGCGGCCATAATTGCAGGTCACTAAATTCGAAAGACAAAAAAATAAGTTACACGTAATAGACGCATTACATGCAAGTTTCTCTCCTGTACAAGAAGAAACCGCATTTGTGGAGTTGTGGCCTAAGTTTCATGGTATTTCCATTTTGATGAAATGTGTTTTATAGTTTGGCTATATATAATCTGAGCTGCTTCGAGGAAGGTCAGATTCCTGGCTCTCCCAGCACAATTTTTTCTCCAAATCGTCACGACAGCACCGCCACAAACACTTCAAATCAAAATCCAAGGAACCATATAAAAGTGGCAACGGCTACAAGGAATCATTGAGTTAAATGACCAAAAAGAACAAAGCAACTTATTCTCTTATATAATGTTAAAAAATATACAACAAAAATAAACAAT…
>c244569.graph_c0	GTATGAATAGTACTACCCAAAAGCTTTCTACTGATCACCCATTATGAAAATTTACAAGGCAATTATAAAAGGTGAATAAAAAAGGCAATATCTAAGAAGAAAGGAAATATCTAAGAAGAAATGAATAATTGGCTATGGTGACCACTGACCGTCATCTCTCCACATACTTTCCCAAAAATAGTAAACAAAAATACAAGGTCCAAAAATGGTATGGTTAACACTTGCCACAGATGGACCAAGGTGATTAAGGACAGCTAGCTCCACCAGCTTGAAAAAGTTTTATTGGTTATCGAAAACACAAACGACGTGATGTACCATTCCACTTTAGTTAGCTCTCGGATATACTGAGTAGCTCCTCCAAATAGTCTGCGCCTAAATCCTCAAACACCACAACTTTTT…
>c250732.graph_c0	TCCCAGGCAATACATATATATATCAGTAAAGAAGAAAAAAAACAAAAACCTGAAACGATAATACATGCTAACTAGTACAAACAAATGCTCTCCAAATATTAAACTTCCTCTATACTTAAAAACCAAACCTCATCAAGATTAAATATAATGCACGCAATAGTACTACTACCACTAGCTACTCCCTTGGATTACTCCAATTCCGGTCCTCATTCCCCCCATCTTCCTCATGATCTTGTTGCCCTTGTTGCGGTGGTTGTGAATCTTGTGATGCAGTGGAAGATGAAAAATGCGTCGATGATGGCAAAAACCGTGAAGTAAATCTTGGATCTTGATTAAATGGATAGGAAGAATAATTGTAGAAATCAGCATCATTGCCGGAAAGAAGCCGCGCGTACTGAT…
>c255719.graph_c0	CTTCAACGACTTGCTTCTGTGTCAGTCACGTGCCACGGGCACGTGGTAATGAAAAAGAACAAATGCAGATTACACAGTTTGGGGCCAAAACTTTTAACTCACCGTCCATTCACCTTAGTAAATAAATTACAAACCAAAACTGATAAAAACAAAAAATATTAAAAATTAAATTAAACACATTCCGATTTTCCGTTCCCGCCGATCCAAAACTTGCCGTAAAACCGGCAATACACGGCCGGAAAACTACATTATTGCATAGACGTTGTCGTCTCACAGGGCAACAAGAGGATCGGAACTAAAGAAGTCGCCGATGTCTTGGAAATAGTCGTCGGTGCACCATGGTGACGACCCGAACCCGAAATCCCAAACGGAATCGACGAACATCTCGCCCAGGTTTCC…
>c254775.graph_c0	GTGATTAAATCCCAAAATATATCATGTTTTCCATTATTGTCACGAAACGTGTCCTTCACCTTTTTGAAAGACAAAAGAGCATTGTCAGTTGTTAATTTCTGGGAACCACTGCCTTATCCGCCGCGTAATCGGGATCGCCCATTGCTTGACCTTCAATAGTCATCCACCAAACATAAAGTGTACAGACTTTCTCGAGAAAATATGCAGAATTTGGAGCAGATCTCTGTGGGAAATTGGTTAGGGTTTTGATCGCTGGCAATGGGGATTGATGTTGTGGTGTTTTAGGGTTCGGTGTAGTTATTTTGAAAAAACAAAATCAATACAGGAGCAATACCGACTGTTTTATGGGAAAGAGCCGAAAAGACTACACAAAGAATGGATGGAGAACATATAGTTTTG…
>c250247.graph_c0	CACACCACAAACTCCCCAATATAAAATCAGTCTATTAGTTTGTTAATCAAGAAATTAGGATTAATGGAGTGGTCGTGGCCGGAGGGTGTGCTGTCAAATAGGGAGAGGATGGTGGAGGAGTTGATCCAAGGGCGTGAACTGGCAAGTCAACTTAGTAGGGTTTTCGATAATAGGCCAATCCTTGTTAATGGTGTTGATGGTGGATCGGATGAGGGTACTGACACTGTTAATAAGATTTTGGGGTCTTTTGTGAATACCCTACTGATTTTAAATGGGAAGGAGTCTGATCAGGAGTTTGTTTCTGATCAGATTCAAGGAAATAGTACTGATGTTAGTGGTGGTGGTAGTGCAGATTCATCATCTTGGGATGGTAATCATGATCATGCAGCTGCTATTAAG…
>c255436.graph_c0	TTAAAAAATGGCAATGATAAAAATCAAACCTAAAGCTGAATTTCTCTAAAAATAACAAAGCAAGAATCTCATCCCCATCTCTCTCACATCTCTCAAAAGCTTCTTCTTCTACCATGTCAAATGAGAGGAAAAATCCTTACCAGTACGATCCTTTCGACTATAACCACCATGAGATCAACAAGTCAAGCTTTCCATTCTTCAACTATGGCAATTCCTCCACATACCAAAACCAACCAGATGACCCACAAACCCTAAATGGGTTTGAATCTGATCATCCTAATCCGTTCATGAGCTTCACCGACTGCCTACACGGATCATTGGACTACAACACCCTCTCGAAAGCCTTCGACATGTCGTGTTCTTCATCCGAAGTCATTTCTCCACCGTTGGATCATGATA…
>c236806.graph_c0	GCCCTTTTTTTCATTACTTATTATTATGAGTGAATTTACATTGTCTGTTTTTTGAAGAACAGAGAACCCTTGTAGTGATACGGATATTTACAATCCAAAACGTTGTAATTTTCTAAAGCAGAGTAAGCAAATTTATCTAATCGAACAGATATAAAAAACAATCTTCATATGAAGACCCTACAAACTGTATGTGACATGGTGGAAATATCGCCAACAGCTTTAAGCATTAGGCACATTACATGCTTATATATGCCTTAGTAGCTCCTAAAAATTTCCAGCAGAATTCTCATCAACCCGATGCGTATGGATTCCATCGTATGTCGTTACCACAATCCCCTCGTCTTTCGAATGGCGTTGGACTTGTTTCTTGACGATGCATCCTCGATGTGTACACCTATA…
>c242891.graph_c0	AAGTCAACATATAACTGAAATGAAAATCTGCAGTATCGCTAATTTGCTTTTGGACTGAAGTTTCTATAAACTCGATTGGTCTGTCTCTAAAGGCATGCAAAGCCGCAAGTTTCTGTGTAGACAAACGACTCGAAGTTTGGAAGATGGAACTCATAGACAATCTCTGTGATTTGGAGACTAGTCTTGGCACCAATATTCATCATGAAATCATGGCCCTCTCGGGCAATGACACCACCCTTACTACCGATGATTATCATCAGCCACAACCTGATGATCATCAGCTCCCTATCAACTTCACTCAACACATTCAAAGCTTTTCTCAAATTTCTGATGATCCAAATCATGAAGATATCTTAGTTGCTCATTCCACAGCTCATCTCATGAATGGAGATTTTAGCC…
>c246589.graph_c0	CTCCCTCTCTTTCTCCTCCCCTCTCTCTCTCTAAACACTGCAATCCCACTTCTCCGTTAGATTAACAGAAAACCAAATCCCCCTCCAAGAACATTCCAATTCCAATTCCAATTCCAATTCCCATTCCTCCGTTTGATTCCGAATCCTCAACCCCCCATTTAAGGGGAGAATCAAAATCCATGGCGTCGACTCTGATTTCGAATCCCGTAGCCACCTCCGAACGAGCCCGGGATCCTTCTAGAAGGAAAAAGAAGAAGAAAATCCAATCCAAACAAGACCACCTCCACCACCAAGAACCCGCCAACAGCCACACCAAGTGGAAGTCCGAGGCACAGCAGCACCTCTACTCCTCCAAGCTCCTCCACGCCCTCAACCAAGTCTCCATTAACCCCGCACCCG…
>c249740.graph_c0	GGTTTATTTTTTGAATTTTGATTCGGTACGGCTGCAAGTCTCCGTTTACTCGGACACAATATTTGCGTGGGACGGTGGGAGAAGTGATTGTAACAGTTCATTTCATCTCACGTATCTCGTGGAAAGACGTTATAAAAGCGAAGAAATTCCGTCGTCTTCTCTCAAAATCCTACCGCTATAAAAACCCTAGACACGCAGTTTCCACCGTCTCCTCCACCACTCACAATCTAATTTCCCCCCTCTCTTTCTATCTCTGGTTTTTGGCTCCGACTGGTACGAAATCCCGGTAAGTTTTTCATCCCCTTTTGGCTTCGCAAATTTTTTAAATTTAATTCTCGCACTCTCTTTCCTTGTCAATCTAGGAGCTTTGATTATGTCATGGGATAACATTTCACAGTA…
>c252680.graph_c0	GGATGTTTTCATTGTCTTTTAGTCATGAAGGTAATAATAATATTTTTTTAGACACAATGTGGATAATATCGATGACACATTCTGTAATAGAGGTGCGTCGTACAACTGTATGACAAGACTCATGTACAACGACTGCTAACGATAATGTAATTAGTTTTATGTGAGTAAATATCGTTTTTGAAAACAATCGTCTTTAACATGTTTTAATTTATACCTTATTTATACGTGCGTGCATGAAGGTTAGTTACTTATAATGTAAATAAACGTTGCTACTTTTAGAATACGGGTAAAAATAAAAATTACCCAAATCATCTTCTTTGTAAAATTTCAAATTAAACAACTCAAATCCATTTCATATTTGTTTAAACTAATTCAACCCCTCCTCTCACAACCCACCAT…
>c243460.graph_c1	GATGGAGAGAGAGCAAATTCTACAACTGCTTGGAGTTTAGTCTACTTTTAATTATATATCTATACATCTCTCTAGTTAGCTAGGAAAGAGGTAAAGCGATGTCATATCATATTAAGATGACATTAGTCGATGAAACTGTAACTAATTAACAGAGAAGAGAGACATGCATTGGAGCTAGCCATTACAGTTGATATGAATTGGGTAGCTTCGAATATTCTAATTTATGACTGATCTTGTCGAGGACGAGCCATCCAAAGAGAGCTGAGAGCTCGGAGACGATGGAAGTACTCAGCAATTGCCAGCAAACACCTCGCTGCTTGACGGGTCGTCAGAATTTGTTGAAGCCGGTGAATCGTCTGCTGCCTCAGATTATCAGCCTGTCTAACGAAGCCCTCGAGA…
>c261806.graph_c1	CTCCTTCACAAAGATTGCAGTTCTCCAAATTTAAATCCTTCAGAAAGCATAAATCTTTCAACGAAGCTAAGACCACACTCGCAGGGTGAGAAATCTTTGCTGGAAATTCACCAAAAGTGAAGAAGGAACGCCATGATCTAGCTGGTGGTGCATTACTTCCCATAAAATTTGATAGTACCAAATTTTTCACTGAAACAAGGGAGGATTCCGTCTCTCTCAAAGCAATTCCACTTAAATCAATCCGCTCCAAACTCCGACGTATAACTGAGGAAGGTATTTCCTGAACATCAGTTCGGCTTAAAGAAAGCTTAGAGAAATTTTTCATTTCTCCAACAAATTCTGGAATCTTTTTCACTTTTGAGCAGCCAGAAATATCAAATACTTCAAGAGATTCCATTT…
>c248459.graph_c1	GTCGTACAAAAAACAAATACAAACCTTTTACTGAGGTGAGAAAAGAAAAAAATGAACTCTTCAGGTAAGACTTAAGAGAGAGGGTATAAAATGAACCAACATCTAAAATCCCATTGTGGCATTTAGTTCTTTTCCTATGAAAGAAGGTATCCAACACTCAAAATTCCACAAGAAAATAATGAACAAATTTTAATCCAGAAACTAAGGGGGAATTATGCATCATGATCAACATTTGTAGCTGGGAGATCAGTCACTTCTCTAAGTGGCTCGAACAAGAGGTGACTGGGGTATCGGCGTATGAGGAGACATCATACACGGAGACATCATGGTGTCATCCATTCGCCGAGACTGAAAGCTGAGCCTAAGGTTGCTGTGCCATAACCTGTTGCTCTTCCTCGG…
>c247101.graph_c0	GCATGTGGCCAAACTTAGTGAGTTCCAGCACTTAGCAGCTATCAGAGGGAGTGAGATACGATTGTACCTGGAAAGATTAAAATTCATCATGGAAGCCTTATTCGTGGAGGACTTGCTCTAGTTCTTCCATAGTGACATACCTGATAATTAAAGTGCATTTTGGCAACATTGTTATAAATAAGATGTTGAAATTTAAGAGCATTATGTAAAAGATATTAAAAAAAAATAAAAACCCCATCTATTATGATCTCTGCATACCCTTGTTGTCTCGTAGGAGAAGCCAATGAACAGTGGCAGTAGAATCAAGCAACCAAGTTATGAAATATGAATTTAAAATGTACCTATTTACTGTGTCTGTAATGAATCTGTGAAATCAAATAGTTAAACCCTAAAAAGCAC…
>c163292.graph_c0	AAAATTGGTAGGCATCTCTTTGCTTCTTTTTTTTCTTTCAAATGGCCTCCTCATAAATCTAGTTTTAGTTGCATCTTGCAGAGGCAGAAATACTTCAGCGACATCATTTTTCGCAGCGAAGATGGAAGACGAATCCTCGTATTACGACAGAACCAAGGAAGTGAAAGAGTTTGATGAAACGAAAGCCGGAGTTAAGGGCCTTGTGGACTCAGGGATCACAAAAGTCCCCAAGTTCCTCATTCATCCACCACATAGCCTTTCAAATTCAGAAACAACAAATGTAGACTTCAAGGTTCCTGTCATAGACTTTTACGGCTTTGATCAAGATTTCCGGCGAGCGCAGATTGTGAAGGAGATTTGTGAAGCATCCGAAACGTGGGGGTTCTTTCAAAT
>c235574.graph_c1	TTGGTCTCCCAAATTTATGACATGGTTTGTGTACTCAATTGTTGCATCTCTACAGACTGAAGGAAGCTGTTTGGGATCATGATCAACAGCAGACCTGGTAAAAGACACAGTATCCCTCCAATTAGCTGCTTTTGACTGGTACAGATCATAGTTGCTATTGAATCGGACGGTTCTCCCTAGATCACGGGAATAGAACTCTTTCTTCGCATCAAGATCCTGCTCATGAAACCCAACTATTCCTTGGATCATATTTTCCAGCACACTCAGTGGGACTCCATGATTGACCACTTGGAAGAATCCCCATGTT
>c243935.graph_c0	GCCAAATCTTTCCTTTTATTTCTTTCTATAAATTTCTTGAGTGCTCTTTCATGTGGATGACATAACAACATTAAAGAAACGGAAAAAGAAAGAGAGAAAGAAGACACTCATGACCGAGAAACAGAAATTTTATGTGAGAGGCACTTTTAGGAAAGGAACCCGTTATGGCCATCGGCCATTTGTTTCATTGTTTCGAATCTGAGGCCCTTGTCTGAGAACTTTGTGGTGGCATAATGCTTCAGGTAATCTTGAAAACGGAGGTGATTGGGGTACAAGAGCTTGGGAGCGGGAGAGATGATGGCATCGCCAGCAGGATTGTAGAAGGTAGCAATGGATAGTCGGCTTCCATTCTTGTCTGCCAGGACACGGTGCAAAACACTTTTGTACCTTCCATTACTC…
>c245100.graph_c0	AAACAAAACAAAACAAAAATAAAGTAGTAAACATAATCATTCAATTAGTAAAACCAGCAATGGTGGCGTGAGGCTCAAGAGCCTTAGCAGCTGGACTGCCCTCCACCTCAGGGTTAGGCTCCACATGCTTCCCAAGAAGCTCTTCAGGTAAATTCTTTATACCCTTGAGATGGAATGTGTAGAAAATTTTAAAAGGGTACACGAGCTGCTGCAACTTCACTTGACCATACACACCTTCGAAAATTCCAGACCCTCCTGTCACCGCCAAATACGAATCCTCATAAGTTAAATAAGCTCCCTGCACAGAAATGTGACCATAGTCTCCAAAGTTGAAGCTATAGATACCCTCGTATCGATCTCCACTATTGATCTTCTCCGGATAGTGTTGGATCAATAGGG…
>c254867.graph_c0	GTGTGTTGCAGACATATTTTCCATGCAATATTTTCAACTAAGGGTTGCACAAACAAGGTGAATGTGTTTTACCCACAAACATACCAATTAAAAGGATTTGCTTCAATATTTTGGACAACTTGGTATTTGGGTTTCTTCTAATATTCAACGTGGTTTCCCAGTCGGCGCCACCCAAACCAAAGCAACATATACAATATAATGCACGCATTTCACGATCCTCCTTATTAAATTGCACTAACTATTGGGCTCCCATAACCCACCGTCTTCCCACTCGACCTCCCCACTATAAATAAAGCTGCCACCCAAACATCCACCATAATTCACCCATCAACTTTCCCATCTCCCTCTAACTAACAGTCAAAGCCTCCTCCAATGGCTTCGACTTCCTTGGGATTCCCT…
>c244106.graph_c0	AAATAATTGAAACTAAGTGGCAAAAGCAAGCACATTGTTTTAATACCTTGTACAACTCATCCCACCACTTCTCTAAAACCCAATTCCAAACTCCAAATCAAAATCTCACCAATCATGTATTCTTCTTCTTCTTCATCACCAAGCAACCTTCCATTGAAGCCGATCCCCGGCGACTATGGCATGCCATTGTTCGGAGCCATCAAAGACCGCTACGACTACTTCTACAACCAAGGCCGAGACAACTTCTTCAAAATCAGAATGGAAAAATACCAATCCACAGTCTTTCGTACCAATATGCCACCCGGAGCTCTCATTGCCCCAAACCCTAAAGTCATTGCTCTTCTTGACGCCGAAAGCTTCCCCATTCTCTTTGACACCACCAAAGTCGCAAAACGCGAC…
>c162974.graph_c0	GATCTGCAGGGAGAGCTTGCTCAGGAAAAATCCAATCTTTATAAACAGCTGATGACAACCCCAAGGCATACCTAGCTGGAAAAACTGTCGACTCTATAACTCCGCGAGCATTCAGGAGGATTCCCCTGCCAATTGCATTGATGTACATGGTATCGCGGAAATGAGGCTGCAGAAGTTTGTAAATTGGATGAACCACGCTTAGCTGCCTATTCGCAGCTATTATAACCGGCTCAATCACCGCATGGGTGTTTAACCAGTGACTGATAAGTTGATGATTTCCAGAGTCGTTTACGGCCACATAAGCTTTAGCCAGTTGC
>c256233.graph_c0	TTTTTCTCTCTCACACTCTCTCTCCCTCTCACCTGTATCCTTACTCTCTACAAACCCTCATCTCCCTCACCATCAAACCACATAACAACAACAACACACCATCACCCTTGTGTTCTAAAAATCGAAAGAAGAACACCCTAAACCCTTTTCTCTCTTTCGGTTGGTACTGTTCATCGTCTTCCCCGACGAGTTTCGTGATTTTCCAACTTTGGTAAGCTTCTAAAAACCCTTGGGATGTGTTGTAGGGTTAGATCAAGGTTTGTTTTAAGTTGTTGATACATTTGAATCGTAGAAAATAGCTCGGAGTAGCTTTTCCAAATTTTCAGGCCGAGCACCGCCCCTTTCGAAGCATTTTCCGGTTAAATCACGGCGAGTTAGCCGTCGTGCAAGGTCTCCACA…
>c259156.graph_c0	GAGGGTTTGTCTAAAACGCATTGAACAGTCAGCTTCCACTTTGCTATAAATCCCACCAACCCCTCTCACATTCTTCACACTCATCAGCGCAGTGAGATCCTCAAGCCCTTTTTCTAATATTACTTTTTCATATCTTGAAGCAGGCAATGATGCTTCGTGCTCATCTTAAGCATCTCAGTCCCTTGAACTCAGTTGTTGCAGCAGCAGCAAAAACCACCAATCCAGATCGTGCCACGTCAGTCAATGGCAGACCAGGGTTGCTCCAAACGACTGGTCCAATGAAACTACTCCCCGCCGGTTTCTTGTGCATGACTGATGTGGCAAAATCTCAGCCGTTAACTGTGGTTTCATCAACTGCCAAGCCATCCCAGAACATCACCGTTGATCATCACCCAAAAG…
>c240319.graph_c0	GGGAATTCCCTTGCCAGTAAGTCCGGGATCACTCGAAGGATAGAGCAGTGTATATGGCATCTTGGCCGGTCCAGTACGGTTCTTCAATCTCTTATCCTTGTTCTTTCTCTTTATGCATTCCTCAATTTCTTTCAGCTTGTTTCTGAAATTCTTAGAAGCTTGCAATATGTCTGCGTCCGTTGTCCATTCTGCGGTGTCTCTATGCCCCAAATAAACCTCATCAACCGTATGCCTTGATAAGATTTCGATTGTGGCCATGCCAAGAAGGGTCTGCAGCTCTGGTGCGAATGTTTTCAAAAATGCCTTCTCGGGGTTTGTCTTGAGCTCCTCGTATTCAGGAGTGCCTTCTTCAGGCATGAATCGCCTGCTTGTGCTTGGTCGGTTTGGGGGGTATCCACC…
>c253972.graph_c1	GGGAAAAACAATAATTTGAGTCTGAGAGAGGCACAACCAGTAGGTTTCACGAGTTCTTGATTTCAGGGAAGCATATGTTTACGGCTGCACAACTAATGCACATTACTAAGATAGTGCCGTCTGCACCATCACTTAGGTACAAGATTATAGAAAAGAATATGAGAATTACAAAAAACCTATTTGGTAGTCTTTCACTCCCATTGTACGATGTCACACTATAATTACTTCAAAAATATTCATCTAGTATACAGATCAAAAGGTTCAGATTGAGACACTGTTGGGAATTCCTTTTCCAGTGAGTCCACCCTCTCTACTCTTGTCTGATGTGTTAGGATAGAGCAAGGTATAAGGCATGTCTACAGGCCCAACTCTGTTCTTCAATCTCATATCCTTGTTCCT…
>c259268.graph_c1	CGTTAAGATAACTGGTGTGACACGACACGACCTATTAAGATAATAAATGTTACACGAAAACGACACAAAACACAACCTGTTTGTCAGGCCTACTTACAACACTAGAATAACCAGCCTACTTACAACACAAGAATAACCAATAGAAAAGGAATTAAAAAGAAATCAATGATAGAAAATAGAGAGAAAATGACCAACTTCTAGCACATCAATTAATTACGATTAGATTATTTACCATATTACATCCCACTAGATAACCCTACGACAAAATACCTTAATGATCTAATTAATTACAAAATATAGAGAATGGTCAATCTTAATTGCCACCACCACCTCAAAATAATAAAATAATGTTCATGAGCCCCCACTTTCTAGACTCATATCGAAATACTATTCGGCACA…
>c261719.graph_c0	ACTGAAACTCAGAAGAAGTTCAACAAAGCTTCGATGGCTGCAGCTTCGACTTTTCTCTCGCACCCGAAGCCCCACACAAACGACGCCGTCTCGTCTTTACGAAGTCACTTCAAGCCATCCAGCTTCGCCTCCCAGTCAACCTCCTTCGGCTCCTCCAAATTCGCATCCAAATCGCTCTCCTTGCGCACCGCCGCAACCCGATCCGGCCGACCCGAACCCGCCACCTTGTCCCATTCGGAATCCCGGTCTGATCAAACATTCGATGTTTTAGTAATCGGAGCTGGAATAATCGGGTTGACCATTGCCCGGCAGTTCCTAATCGGGTCGGACCTGTCGGTCGCCGTAATTGACAAGTCTGTCCCTTGCTCTGGCGCCACCGGTGCCGGCCAAGGGTATATA…
>c235089.graph_c0	GCTCCAATCCTGGTGGAAGGAGCTCGTAGAGGAGGGTCATGGGGACATAAAAGATGAGCCATGGTGGCCTAAAATGCAGACTTTTGAAGAGCTAGTTGAAACTTGCACTATCCTCATATGGACTGCTTCTGCTCTTCATGCAGCCCTCAACTTCGGACAGTTCTCTTACGCAGGATACCTTCCCAACCGCCCAACCATAAGCCGAAAATTCATGCCTGAGAAGGGAACTCCTGAATACGAAGAGCTGGAGGCCAGCCCTGATACCGTTTTCTTGAAAACAATTACTGCTCAGCTGCAGACTGTACTTGGTATTGCCACCATTGAGATTTTGTCAAGGCATTCTACTGATGAAGTGTATTTAGGGCAGAGAGACACTCCTGACTGGACATCGGACACAGC…
>c259351.graph_c0	TTTTTTTTTGAGGAAGGACTTGTTGCATTATCCAAGTTATAAATTCCAGCCTCTTTCTTCTAGCATTAGTTTAGATTTCATGTACATACAATTACTTGAGCACCAAGCAAAGATTGCTCATTATTCTGAAGTATGTGCGATGCTTTCACATACACAATACTCCACTGATCACAGATCAGTCACTAGTTTAATAACAAGCTAAAATTGCATAAACACTGTATATAGATTGAGATACTAATCGATCGCTTGAGCATACGGGCTTCCGACAGAGTGAAACAGGCTTCCGACAGAGTGAAACAAAAGAGAACATACCAAAGCATTGATCCGAGTACAGCTATCAGATAGAAATGCTGTTGGGGATTCCGCGGCCAGTAACTCCAGGGCCTGAGGTGGGAAGCA…
>c254594.graph_c1	GGAATATATACACACCCAAGGAAACACCGAAAAGAGAACAACTGTCTGCTGCCGTGGCCTCCCCACTCATTCAAAATTTCAAAGCGTGGAAGCCTTCCGTTTTGTCCTTCCCATCAACTTCTTCCCACCGGCGGATCTCGCCAGAGCCCCAGAAAGTTTTCTCGATTGGGTTTTTATTCGCTCAAATCGTTACCAGGTTCGTTCGCTGAATCCCTCTTTGTTATCTTTCCCAAATTTCAGTTTGATCAGATTTGTTTTTTGTCTCATGTCCTTTGAATTTTACTTCTTTAATGTTCAATTCCGGTACTTTCAAGCATGTTTAAGCAGATTGTATCTGGGTTTTGATTAAATGAGTTTATTTCGTAGATAAAGATTTAATCTGCAATATTATATGATAAT…
>c260349.graph_c1	GACTTGTGGAAGAATCCTTGAACTTAGCTAGATGTGTGGCTGAGATTATTTTTTGATGTAATGGTGGGAATTCAGATGCATAACTAACCGTTATGCAGTGCAATGTGTGTGAGTGAGTTAATAGAAAGAACATTCCTCTGCGATTTTTGCACAGAGAAGCACTCATATTCATCTCCATTTCCTGTGATTTTATCTTCCCCTCTTCAATTAGCACAGTCTGAATCAAACTCTAACAATATTTTTATTAAGGGCAAAATAGAATATATATATATATATAGAGCTTTTACATCATCACCCTCAAATATCATCATCAAATTTAGATGGAGATGCTGTTTGGAACTCCCATTCCTGTGACACCGGATGTTGAGAATGGCTTCAAAAGCTCATATGGAACGACGC…
>c148137.graph_c0	GAACTCCTACTTCCTCTTCATGGTCAAATGTAACCTCGAATGCAGACTCTCCCGGTGTTAAAGATGCGATGGTGGTAATCCAATCTTCCAAGTATGCTGGCTTTCCAAGTTTCCCCTTCAACCCATTTTCGGAACTAATAAGCTGCAATGAAACCCCTTCGCCAAACAGCTCATGAACACGATCAAGCACGGACGCCTTAAGGTCGGTAAAGTCTAGAAAATTCTTCTTGATCAGCACCACTCTCCCTTTGATCTTCTTGCCCTTGTAACCCGTCTCAACTTCCGTCTTCTCTTCCTCCATTTCTGTGGGGCGTGACTCATCAATGGTGGTGATGTTCTGGGTTGTGGTATATTTAAGGGATTTGTGAGCTCATGTTCAATATATGTATGTGTAGAAAA…
>c252098.graph_c1	TCGAGTCCACTTTGTTTGCAACTCATGGGTGTATCCTGCTGACAAGTACAAAAAAGACCGTGTTTTCTTCTCTAACAAGACTTATCTTTCAAGTGATACACCAAAGCCACTACAGAAATTTAGAGAAGAAGAGCTAGTAAACCTGCGAGGAGACGATGAAGAAAGAGGAGAGCTTCAGGAATGGGACAGGGTCTATGACTATGCATACTACAACGATTTGGGGAATCCAGATAAGGGTCCCGAATATGCACGTCCAGTTCTTGGAGGGACTATTGAGTACCCATATCCTCGCCGCGGAAAAACAGGAAGACCAGCAACAAAAACAGATCCTAACACCGAGAGCAGGCTGAAGCTTATCCAGATCTTAAATGTATACGTTCCAAGAGACGAACGATTTGG…
>c254595.graph_c0	GTTGCCAGAACGGAAAACTAGTTACATAAACGATAAGTCGATAAGAAAATACAGTCGACGACTTACAGGACCGGCAACCAACCCTGTGTATCACCATGTCAAACTTGAAGAATTCCTAATTTTCAGTTAAACATAAGACATTGGCTTAATTAGCTAGCTAATATCTGCTAATTCTGTTCATCATCTCATGCATCTTTGCAGGATGTGGAATTTTCGGAGAACTGTTTCCCAATATAGGCTTCTAAGCTCCCTAACTTTGTTCTTTTGTTGTCTTACTAATCTCTAAATCTTGTGTTGTTCAAACGGGAAACATCTTTAATCCGGCAGCAATCGGCATCCCTAAAAACCCGATGAATACAGTGACGAACCATTGTGCCAGGGTGAGGGGTGCTGTGCTTG…
>c253972.graph_c1	GGGAAAAACAATAATTTGAGTCTGAGAGAGGCACAACCAGTAGGTTTCACGAGTTCTTGATTTCAGGGAAGCATATGTTTACGGCTGCACAACTAATGCACATTACTAAGATAGTGCCGTCTGCACCATCACTTAGGTACAAGATTATAGAAAAGAATATGAGAATTACAAAAAACCTATTTGGTAGTCTTTCACTCCCATTGTACGATGTCACACTATAATTACTTCAAAAATATTCATCTAGTATACAGATCAAAAGGTTCAGATTGAGACACTGTTGGGAATTCCTTTTCCAGTGAGTCCACCCTCTCTACTCTTGTCTGATGTGTTAGGATAGAGCAAGGTATAAGGCATGTCTACAGGCCCAACTCTGTTCTTCAATCTCATATCCTTGTTCCT…
>c243112.graph_c0	GCGCTCAAATAAAGAGATGTTGAAGCCCCAAGTTCACCAATCAAAATCCAGCCAAACTCTCTTCCTTCGAAAGCCATTTTTTCATGGCAGAGCCAGAAGTGCTTCATTTCCTGTATGGTCAAGGCCTTCCTTCCAGCCGGAAATTAAATACAGAAACATAAAAGCCACAAGTAGTAGTAGTAGTGATAATAGTAGTACCCCTACTACCACGACTAAAACTACTACTACTACTACTAGAATTACTACTACTCCGATTCCAGACCCTACTACTCCCACTCCTCCTACAGCCACCACCACTACCATTGTGACTACCGAAGTTGTCACCAAGAAGTTCATTAGTGTTAAGGCCACCCTAACCGTGACGCTTACAGTCGGAGGCTTTCTGTCACACATTGGTCT…
>c255601.graph_c0	GTTAATATTAGTAGTTACTAGAAATTATTGCCCGCACGTTGTTGCGGGATTAATAAATGTAAAAAGCATTATGTTTGAAAGATATAAAAAATTGTGTCATAAAAGATTAATACAATTCATTGCTATATTTAATTGATACTCCACATAAAATTGTAGAAGTTTTGGCTATCTATGTACATAGCATATTAGATCAACACATTCCACTTGGGTAGTTTTTGTGATTTTCGATCAACAGCAGTACTTACATACAAAAGGTTATGGAACTTTGGGCTATTTACATGCAAAAAAACGTTAAGAAATATTGTGTCATTTACATTGATAAAATATGACAAAAATTGTTCAATGGAACACCAAAAGTTCCCTCCAGTACTCTTGATTGTCAAAAAAGTAGTTTAAACC…
>c245251.graph_c0	GCTTCCAACGGCGCGGCGTCTGCAGTCCACTCGGGTGTGTCTCGCTTCCCTAAGTACACTTCATCAGTTGAATGCCTAGACACGCTGTACAAAATTTTAAGCATGGTTGTGGTCCAGTAAACAATGTAAGAGAGGCTCGCCACACCACTAGCAACCTGTAGCTTAGTGGTACCTCTTCCTATTTCTAACAGGAAGTTCTTGAGTTCCAATCCTAATATAGTACATAGTTGAATCTCCAAAGGCAGGACAAGGTTTTAAGTGAGGAGGAAGACAGCAGGACTGAAAAAGAGCACAGGGAAGGGGGAGAAAGATACTAACTATTGGAATTTGGCAGAGGGGTAACCGATCTCGTAATGCTGATCCATAAGAAAATCTATTCGCAAATACCAACATCAACAC…
>c247344.graph_c0	ATACCTGAAGGTCGGAAAGCGTGGCGAGAGTCACCAGAGCCCTGATGCATGCTTCTGTCACTTCAAAATGAGATTGTACAGATCATTCTTTTGGTCCTGAATACGTTGCATGACGTTCAATGATGAGCTGCACATGCGTCTAAATACGAGGAGTTCTCAATCTAGGGACCGCTAACTTTGAGAAACACAATCAATCCCAATTACCAGCACCCAGGTTGATGGCCTTGCCCACCCTCATATCTGCCATGATATCTTCGATGTTCCAAGGCTCATACTCGTAGCCTGACGGGAAATTGGGTGGAATATTCCCATGTTGGGTGAAGGCTACCCCGGCCTGACCAAGCTTGACAGCTTCCTCGTAGTTTTGATATGCGTAGAGTTCCGGATCATGAGAGAAGA…
>c238577.graph_c0	TTCCCCATGCTTCGCTTTATTAAAAACAGACCCTCATTAACGCTCGTGTCAATACAGCGGCCACGCAGTTTCACGTGGTCCTGCAGAAGTTTTTGAGACGTCTAGTCCCAGTCACCGGCGCCAAGCTCGACGGGCCTGCCGTTTCTCATGGCGTCCATGATCTCGTCGATGTTCCATGGCTCGTAGCGGTAACCGGGAGGGTAGTTAGGAGGGACACGCTCGTCATCCTCGTGTCTGATACCCTTCTTCATGCCGTCAACAATGTTGTCGTAGTTGGAGTGCATGTAGTGCTCGGGGTCGTGGCTCCAAACCCACTTAGGGAGCTTGGGAGCAGCCATGCGAGGGTTGAGCTTGACCTTCTCCCAGTCGGTGTCCTGAAGGAGCTCTGCGTTACTGAAG…
>c249700.graph_c0	TTTAGTCACCACCCAACTTTCTCCAATTCACCAAAAAAGAAGAAAACAGAGAACCCTCTCGACCTCTGGAGAGAGATAGCGAGGGGGAGAGGAGGAGAGAGATGAGTCTGAAGAAAAAACCCAAGGCAGTAATTGTGGGAGGGAGCATAGCAGGGGTATCATGCGCCCACACGCTCATATTAGCAGGGTGGGATGTTTTGTTGGTGGAGAAATCATATGCTCCCCCAACTGGAAGCCCAACTGGGGCTGGACTTGGCCTTGACCCTCTCTCCCTCAGACTCATCCAGTCATGGATTCAAGACCCTGACCTTCTCCACAAGGCCACTCTGCCGCTTACAATTGATCAGAATGATGCAATTGATGGTGAGAATAAGGTGAAATGGACGCTAACTAGAGATG…
>c233885.graph_c0	TTCCTGAAGCACTGGCCAGAACTTCTTGAAGAGTACAAGAAGATTTCGCTTCATAATGCGTGGATCGAGACATTCAAGCACTCTGGCGAAGTTGTCATTCCTCCCAAGAAGGTCGCCGACCGTTTGCGAGCGCAAGGGCTGGACCCTGACACACCTCCTGGCGAGTTCCAAATGCGTCCACTCGTCTACCGCATGTTTGTCAGTGCTGTAGAGAAGCTTGGTGTCTCCGTCGAGTTCAACCGCAAGATCGTCGACTACTTCGAGGATGAGGCAGCTGGCAAGGGCGGATGCACAACAGATGATGGAAAGCGCTATGAGGCCGACATCATCATCGCAGCTGACGGTGTTGGATCAAAGAGTCAGAAGTTAGTCGGCGGACAAGTACGCGCACAACCGTCT…
>c238466.graph_c0	GTCGGAAGACGACTTGCCGTACCATGTCCGGGTCACTAAATCCGGGGACCTCGAAACGGTGGGTCGTTACGATTTCGACAGCCAGCTGGGGTCCACAATGATCGCACACCCGAAGGTTGACCCGGAATCCGGCTCCCTCCACGCGCTCAGCTACGATGTTGTTCAGAAGCCGTATTTAAAATACTTCCACTTCAGCCCCAACGGCTCGAAATCCCCGGACGTGGAGATCCCATTGGCAGGGCCCACCATGATGCATGACTTTGCGATCACCGAGAACTACGTGGTGATCCCGGACCAGCAGGTCGTGTTCAAGCTCGGAGAGATGATCACGGGTGGGTCCCCCGTGATCTACGACAAGAGCAAGATGTCGCGGTTCGGAATTCTTAAGAAGAATGACGT…
>c238466.graph_c1	GTCATTTTCATTAATTTTTCTTTAAAATACAACACAGAAAGAAGAAAGAAGAAACATAAACCAGCTGAGCTCGAAAGGCTACCTACAATCCAAAAGCTACAAGCTGGTCTCCGATCATCATCGTCAAAACCTAATTACAGTACCCAAAGATGACTGTAAAAAGAACTGTCTGCCTGCCTAACAAAACCAAAAAAGTTGGTAGGGTTAAAAAATATTCCAGGATAAAATCCGGGGACCTTGTGTGCTTCTCTGCAAATCCCTCTGGTAATTTCTCCCTTCCGTAATTTAACCCACCACCAACAACAACAGTAACAACATCTCTCTTTATTTTATTTTTTTACCGTTCTCTCTATGCTTGATTTACCAAGTCCTTCGATTCTATAAACGTCCCATGAAACC…
>c238466.graph_c2	GTTGTGGTAGACGAGGCCGGCGTTTGCGACGCCAGTGCCGTGGTTTTTGTCGAGGAGGCCTAAAGCCCCACGTGCGAAAAATAGGAGGAGGCGAGCGATGCCGGAGTGGCCGTGGAGCTCGCCGATGGCTTTGGGGAAAACGGGTCGCCCCATTTCCCTTTCTTGGACGAGCCTCTGGGTCTCCGTGAACCGGCAGGCGTAGCTGGCCGATCCGGAATCGATGCTGACGGCGTGAACCATGCCGTCGCCGTCGAAAAGGTGGTGTCCGGCCACGGGCTCGTGTAAAGGGTTGGCGCCGTTGCGGAGGTAGACGCCGTTAATGCAGTCAGGTATGGTGCCGGTAATTGGTAAGCAGTGGCGGACGGCTTGTTCCGGCACCGGAGCGTAGTTTCCGGCGAT…
>c256635.graph_c0	GTTTATTTCAGACTTCAGACTCAGAGAGCAAGCAGCAGCTCAGCTCCTGTACTTATTTCAGAGAGCAAGCAGAATCAAACAACTTATTTCAGAGGGGAAGCATGGGCTTCCCCAGTTTTATAAGTTTGAAGAAGCAAACTGCAGGTTTAAATTTAATTACACAACAATTAAACAGAAAATATACACACCCTTTCTGTATAATCATATCATACAAAAGTGAGAGAATAAGGAGACAACCCAGCTGAGCTCGAATGCTAAATCTATTCGGAAAGCTACAAGCTGGGTGTCCCAAAGCCTCCCACTCTAAAATCTTCTAAATACACCCAAAACTGCATACACAAAAAAAATATAACAGATGAGTCTCCGGGGGCATATCAGATAGCTTCCCACAGGTAAATC…
>c234334.graph_c0	AATGTATCACATATAAACAGCATAGATTGGTATACCTATATTCTAAATCAACATTATATATTGTGCAAAAATTGTGTAACTTGATTTTGTTATATATGTTTGATGTGTTGTAGAATCACAAAATGGTGGTGGTGGAAGCTGACGGAAATTATGTGACGCCATTTGCGGTTGATGACTTGGACATCTACTCAGGCGAGAGCTACTCAGTCCTCATAACAACCAACCAAGACCCTTCCAACAACTACTGGCTTTCAGCAGGAGTGAGAGGAAGGGAACCCAAAACCCCGCAGGGTCTTTCAGTCCTAAACTACCGCCCAAACTCCGCTTCAAAGCTCCCCGCTTCGTCACCTCCCACCACACCTGCATGGAATGATTACGCCCACAGCAAGTCCTTCAGCA…
>c240333.graph_c0	GCCGCTTAAATGCCAGAATCATCCTTCTGGTAGTATGCACCAGGCGCATACTTGTTCCAGTTGTCACACGTCTGCTTGTACTGTGTAGGCTCTGGAAAAGTGATCTGCTCTGGCGACTCGAGCCATTGCACGGCAAGGCCCTCACTGACGTGCCAAGCAATATGACAGTGCATCAGCCATGTTCCTGGATTGTTCGAGGGAAAGGCCAGTGCTAACCATCCACCACCTGGAAGAGTCGCGGTGTCTCGTCGTGGTGGTGAGTTCCAGTTCAACTGCGCGGTCGACGCATTGTAGACAGCTGATCCCCGGCCAATCACGAAGAAGTCGTGGCCGTGGAGATGGATTGGGTGAGGAACTGGTGGCAGGCCCTGCACCGCCTGGATGAGCCAGTAGTTCCAT…
>c243609.graph_c0	CCTAGTTTGAACAGCAGAAAGAAAATGGATATCATAGCAACTACAATCCCGAATCTCCCTCAATCAAAATCGACCCATTCCTGTTACCCACATAATCCTTCTCGAACGCCTTCCAACTCTTGCACCCACCCTCCAACGGCCCATCAGTAGCCTTGATCTCATCCATGCGTTCTAAGAACTGGATTCCCAGACCTGCAGAAACGTGGAACGGTATGTGGCAATGCATGAGCCACGCGCCTGGGTTATCGGACTCGAATGCGAGCACGAGATAGCCGCCTCCAGGGAGTGTAGCAGTATCACGGCGGATGGGGTTATCGGTCTTGAGGCGGGAAATGTCGCCTGACCAGGGAGTGTTTGCCTGCTGATCGAGGACGTAGAAGTCATGGCCGTGTAAGTGGA…
>c242903.graph_c0	CTCCTTAGACATTAAAAGTGCTAGGTTGTAATGATATGTACACAACACGAAGTGACATCTCGATTACAAAACGAGAGGGCACCGAAATTAGCAGACTATAATCCCGAGTCACCCACGACGAGAATACCGTTAGGCCAGTGCTCTGCGTGGTACTTCTGCCAGTCTGCACAACCTTGTTGCATGGCGCCAAGGTTGCCATTGCTCTTCAGAATCTCACTTTTCCTCTCGACGAACTGTACACCAAGACCTCCAGAGATGTGGAATGGAATATGGCAGTGCATCAGCCATGCGCCCGGATTGTCAGATTCGAACGCAAGGACAAGATATCCTTGCGCTGGAAGGGTAGCTGTGTCGCGTCGAATAGGGTTGTTCATGTTCAAAGTCGAGATGTCGCCGTTC…
>c248412.graph_c0	CAACCTTACTTTTGGATTCTCTACGCTCTAATTAATTACTTGTTTTCCTTCTATTAAACTCCATATAACTTCGATTTTTACTTAAATTTTCAGGTTGTTATTAACTAAGTTGTGTCAAATATTTACTTAATGTTTGCAGTCATATCCGGATGAAACAGACTATATTCGTTCTGCATTGTACAAATGGGCAGGCGATGCATATACCTTTAACAAAACTGGACATGGACCTTACATTGAAGTGGTCAACACCCCAAACAACCCCGACGGCACTATCCGAGAGGCCATCGTGAAGAACAGGGGTGATCAAGGGAAGCTCATTCATGACCTGGCCTACTATTGGCCTCAGTACACTCCAATTACTTGTCCGGCCGATCATGACATCATGTACTTTACATTCTC…
>c261446.graph_c0	TGAATGCTGATTTAGTCCCGTAGTTTGCTCATTCCTCCGCTTAAACCCTCCCATTGAACAACACACAGAAAATTAGGATTAGGAAAAAAAACGAATTACTCATTCTCACAAATAGATAAGACCCTCTTAATCCGCTCCATAAATCAAGGAATCGCCCTCACAAGCCTAATCTTTCCCTGATAAGTGAGAAAGAGAAAACACCTTGATCACCACTAACTCTGTATAACCAACCATCAGCTTAATCCCCTCTTAAAACAGTTAAACTTAGACTGATTAAGAGACTCACACAGTCCCAAAACCTACACCTCCTCTCCCAATGTTTTCCTCTCACTTATTTTTTTCCTCTCAAACCAAACTCTTTCCTTCACTAACAATTCCTCTGCTAGCTTCTTCAACTTT…
>c257162.graph_c0	CCAAGGCCGGGTTCAAGTGCGGAATGGGAGTCCATCGAGCGTCTTACGATCAAAGTCTGCAATCTTCTTAGCCACGACAATCTGGCTTGGGATGTGAAGAGGGTTGGGCATACTGTTGAAGATCAGGTCTGCGTCTTCCGTCTTTGGTCCAGGGTCGGAGAAGAGACCCTTCATGAGGATGCCGGTGACGCTGTCTGTGCTCATGAAGTAGGTCTCGGAGCGCTGCACCTGTGTGACATCCCAGCCGTGCTCGACGAGATTGACGGACAAGTCCTGGCCGGAGTTGTTGGAGCCGACGACGATTGCCTTGGAGCCCTTGTAGAGGTCGCCGGAGGTGTACTGAGAAGAGTGGACGACGGGACCTTGGAACTTCTCCTCACCCTTGAAGCTGGGCCGGTT…
>c147759.graph_c0	ACAGCACCCTTTGATTTCTCAATCTTCCCTCTTTTCAAAAACTCTATCTTCACGATGGTCCACTTCCGGACAGATATTGGCGCGACGAATGAAGCGGCGGATCCAAATAACGAGAACTATGCAAAAGAGCTCGAGACTGATGTGTTGATCGTAGGTGCTGGCTTCGGCGGCATCTACCTAATGCACAAGCTTCGCCAACAGGGTTTCAAATGCAAGATTATGGAGGCTGGTACCAACATTGGTGGTATATGGCATTGGAACTGCTATCCTGGAGCTCGAGTCGATTCTCAGGTTCCTATCTATGAGTACAGCATGCCTGAGATCTGGCAGGATTGGAACTGGTCGTGCAGATATCCCGGTACGGAAGAGCTCCAAAAGTACTTTGACCACGTCGAGAGA…
>c258253.graph_c0	GCTCTCCATCGTGGTCTCTCTTGCTCTCAAATCTTTTGTCCTTTCTTTCTCGCAAAATCCGGCCGAAGCAAACCCAGTTCTTTGCTTTTTTTCTAGGTGTTTGCACCCTCCATCTTCTGAGGAGTGGTTGATTTCTTTGGAACCTCTTCAAAGCTAGGTTTGTGAGCGTTTGTGCAAACCTGTGGTCGTTGTATCGATCTTGCGATCCTTGCCGAAAAAAGTTTACAATTCAATTCTATTTTACTTTCCGACGGCAGAATTGGGATCGGACTCCAAGAGTTTGTGTGTTTACCCTTTTCAAGATAATTATCGCAGTAATTTTTATAAGCTATAAAGTGTTCTTGCTCAAATTGGAAAAAATAAAATAAAAAAGGAGTTTAAAGAAGCCGGGGGTTTTTG…
>c237779.graph_c0	GTACTGACAAGGCCTTCTGTTGTCCTATACATCATGCTGTCTATCAAAACGAGAAACCTCTAAAATGCATGCTGGCTATGCGCCGCTGATATCGCCCCAAAACTCCCTCAAGACAAAGACGTTACGAAGAGCCAGCTCTAGACCCCGCGCACCCACTCCATGTTGGTCTTGATGTCGCCGAACCACGCCATCAAGATGTCCTTGAAGTAGTACGATCTTGGCACCCACTGGCCGGAGTCGCCAGACTTTGGAAGCTCGGACATACCCTTCTTCACGTATGTGCTGTTCAACCTCAGGATGCTCAGCTCCTTCATTGTCTTCTTCTCCTTCTCACTTCTTCTTGGGATGACCTCCACGACACCCTCCTTCTCCATCCTCTTGATGATTCTGGTCATCATC…
>c235270.graph_c0	TGTCGGACGTACTACATTATATTATTTGTGAACTTCGGCACTCGCCCACCTATGCCGTAACGAAACCCTCGAAACCTCGATCCAGAGAATTGCGCGTCAACTCCTTATACAATGGGAAGCCACCAGCGAAATTGAGCTGTTCGCGAAGCTTGCCCGGGATGTTATCGCCCATATACCACGACTTAGTTTGGGGAAAGAGTGTCTTGTCGGACAATTCCATTACCTTCTCCCGCCATTCTTTCTCGGCCTCTTGGGTTGCCTCACAGTAGTCGATCTTCTCATCTCGCAATTTCTTGATAGCCTCGACTATCCAGTCGCCTTGGACCTCGACACAAGTCGGGCCGTTGGAGAACGCGGTGGGACCTTGAGCACCGTATAGGAAGAAGCAGTTAGGGAACC…
>c237502.graph_c0	TTAACTTACAGTACAATCAACATGGGCGATCCAGGCAGTCAAGTCCAGCCAGAGCGAATCTTGAAGAGAGACCTCCATCAATTGAGCCAGGCGCCCAAGGATGGACCACAATATGCAGATGGTCTTGATCTCGATGTCCTGATTGTGGGTGCCGGCTTTGGAGGACTGTACAGTCTGTATCAATGTCGAAAGCAAGGTCTCAACACCGTCTTGTACGATGCCGGAACTGACTTCGGAGGAACTTGGCGCTTTAACGTATATCCTGGCGCCCGAGTCGATAGTCCCGTCCCCATCTACGAACTCTCTATACCAGAAGTCTACAACGACTGGTACTGGACTACCAACTACCCAGACTGGACCGAGATTCAAAAGTACTTCACGTTCGCTGCAAACAAATTA…
>c161613.graph_c0	AAACCCTCCTTCCCCAACTCACATACATTTTCCGTTCATGCAAAAATGGCTGTTGAGTGCATGATCAAACCCAGCAGCATGCAAACCATGGCACAACCTCCCTCCCCACAAACGCAGAAAACCCAGCAGCACAAAGAGGATGACCAGAAACCATTGGTTTTTGATGCCTCAGTTTTAAGGTACCAAACTGAAATTCCGAGTCAGTTCATATGGCCCGATGACGAAAAGCCTTGCAAAAATACTCCCGAGCTCCGAGTTCCACTCATAGACTTGGGAGGCTTTCTCTCGGGCGACAAAGAAGCCGCTGCGAAAGCCTCGCAACTTGTAGGAGAGGCATGCCAGAAGCATGGATTTTTCCTCATCGTGAATCACGGCGTCGACAATACGCTCATCGCGGAC…
>c244659.graph_c1	CAACAACTTCTCCGACGTTTTCCCCAATGTCGTCATTTTCCCCAAATCCCTCAAATCCCATGAACCCTCAATCGCTCGATATCGGCATCCTCAACATCAAATCCCTCAACGACAACGTCTTCAGCCTCAAATCCCTCTTCCTAAATGACAACAACTTCCATATCTGACCTCCACCGCCTCAAAATCATTGTCCTTGACTCAAAATCATTGTCCTTGATAAAAATAAAATCTCTAGCGAAATCCCAATGTCGCTGCTCGGGCTCCGCCGTCTCTACGTCCTATACTTGCAGGAAATAGGTTCACCGATCCCATTCCACCGTCGATCAGTCCCACCAGACAATCAGGTTTCCATAGTCGATCACAATGCAATGATTCGTTACTTGAATGCACTGGACAATT…
>c237639.graph_c0	AGACATGAAGATGATAAACTCGCAGAAGCTTGGTGGTTGTTACATCCAAACAAAGAACCAAAGGCAAAAAAAAAAGAAGTTAAAAAGGAGAGGAAACAGAAGAAAAAATACAATAAAAGAAGATGATCGATCCATCTATGGAAAAAACACGAGCAAATTGGAGTAAACTTTTTCACACCTATTCTGAGCTTTTGACAAAAGCCCTAATACATATTGGTTTTTACTAAAATTGGGAATTGGACAGCATCACAGCAGCAGACTTCTCAAATGGTCCTAGCCTATTATCGGCCAGCCTTGACCTGTTCGCAGACTTTTTGAATTCACTCCACGTGAACTCCTTGTACAAGCTTTCTTCTCCTTCTGCCATTAGAGACGGCAGAGGTGCTATCTTCTCACTCA…
>c249905.graph_c1	TCCTTACATTCTCATTATCACAACTTACAATGATCGATCCAAACTAATCAACCAATAATTTTGGATTCAAGCTGAATATCAAATATACCCTTAATTATTTGCAGCAAAGACAACCCTTAACTATACTGAACTGCTATACAACCTTAATTCCATTTCTAATATAAAACTAAGCTTAAAAAAACAAAAAACAAAAAAAATATGAAGCTAAGCTTAATTATACATAACATTTTTTTAATTATATCCGTTCTCCCCCACATATCGAGATATATAGCCTAATAATTTACTAGCAAAATTCATCTGTGGTGGTTTAATTAATTACAAATTATACGACAAATCTAGGAAGACCTATTTTCGAACCCAGTTTTTGAACATCCTCTTGGACTTGCCGCCTATACTCCC…
>c244376.graph_c0	GTAGATCACTATATATTTCTCTTCGTAATGTCCTGGAATCCTAGAATTTTCTTTCATATTTAGTCAATTTCGAAGTATTACTTTTCAAGAATGATTTAATTTGGAGCTCTGAGGAGAACATCAGAAGGTTACAGATTCCAAGGCAGTACTAATGGATTTCGAACCTCCATTCCAACAAACCTGGAAGGCAATACTCTTACAGAATTCCAGCCATGAAGCATTATTAAAAAGTCATGATTATGACAAGCTTTCTCTTGCTGAGGAATGTGAGCTGCCTCTGATAGATCTTAGCCATCTAAATTTGGGTCACCTAGAGAGAGACAAGTGTATGAATGATATCGCTCAAGCTGCAAACCAATGGGGTTTCTTCCAAGTTGTGAATCATGGAGTTTCACAAAA…
>c253307.graph_c0	GACGTATATTAAAATCTAAGAACCTTGATCAAAACCTGAAAATGAAGTAGGAAAAATAGGGATGAGAGCCTAATTTTTCCTTTAAAATAATATACTTGTACTAAACTGATCATGTTGCATGATTTTCTATGCATATTTTTTAAATGCTGCAGGCTGCACCGGTTTTATAGTATGAATCGAATATAGTACGCATCGGAATCTTTGGGGGTTGGATGTTTAAGCGTACATTTCATTCATTTTTCACTTGATACATACCATGTGTGCCGGTCCATTCTAGAGCTTTCGTGGTTGCTATCGAAGAAGGAATCTCGAAAGGCCGACTTTGTGTCCAAGTTTCTGAACATCTTGCTGGACTTGGTTTCTGTAATCTCGAAAAGTGAAGTTTCTATAGATGGAAGA…
>c239096.graph_c1	CTTCCCTTGAACAAAAAACTCCCTCTTCTTTTTTTTCTCTCTTTCACACAAAAACACTACAGATACACTTAGTTATTCACCATCTTCTCTTCTTAGTTTTCTGCACCCACATCTCTTAGATTATTAACCATGGTGGTGGCACCTCCAAACCCAATTAGCAACGAAAAGATCCTGGCCGTTGATCTCCCCATCATAGACCTCTCAGCCGAGAGGTCTCAAGTGAGAACACTCATTGTCAAAGCTTGTGAGGACTATGGTTTCTTCAAAGTCATCAACCATGGCGTCCCAAAAGATATTATATCCACAGTGGAGGAGCAAAGCCTCAGCTTCTTTGCCAAACCAGTGTCCGAGAAGCAAAGAGCAGGACCTTCCGATCCCTTTGGCTATGGCTGTAAGAAC…
>c256261.graph_c0	CCTCCCGCTCAAGCCATATCAACTTTGTTCTCATTAAAATCCTATCATCCATCACCTCACCAATATTCCCCCATCTTCTTCTCTAGAATTCTCATCTTTCAACCCCTTCCCACTCTCTTCTTTTCTCTCCCTCTTTTTTGACACATTAGATACAACATAAAATAACAAGTACTGCAATGGTGTTTGTGACCAAACCACCTAATGAGAACTTTTCTTATGCTAGAACCAGCAACAATGTCTCCAAATTATTTTCTGGGATTCCTCTTGTAGACCTCACAAAACCAGACTCCAAACAACTCATTGTCAAGGCCTGTGAGGAGTATGGTTTCTTCAAGATCATCAACCATGGTGTTCCAATGGATTTCATTACCAGATTGGAATCTGAGGCCATCAAATTCT…
>c253998.graph_c0	GACCCACTAAGAGATCGTATTCTACAAGAACTTCCCAACGGTTTTCCACATTTTTAGTCATGATCAAATCTAACAACTAAAATACTCTCTACGTAGCAAATGCTATTCTGTAACAACCACTCAACATAGACTATGGTCAAAACTTTTAATAATAAAGGGTGATATAAAAATTTTGATTTACCCACTTCCTCTCCATCCAGTGTCTCCACACTCTTTCTCTCTGCATCTCTCTCCACTATCCTACAGTAACTCACATCACTAACTTTTATCTCTGCATCTCTCTCTACTCTCCTCAGTAACTCGCATGCATAACTGCAATAGTCCTCATGGAGGCCTTCTTATTTCCACCTCATAAACTCCTAATCCATCTAATTTCCCTTAAACCCTAGCAAGGTTGAG…
>c258903.graph_c1	CACAAGCAAAGCTTAGAGCTCGAGACCCAAAACCCTCTCTAAACCCAAACGGCCAGACACAAAAACAATCCAATCCCAATCCAATCCTGTCTCTTCCTCCCTAACCCAAAAAATGATAATCAGTAGCAGTTGCGTCCGTACATTTTGCCCGCGCCTACCGTCCTCGTCGAAGAAGAACGTTCTCCGGACGGCTGGGCTGCTGACTTTCACTCTCCGCCGGCGGCGTCTGACCACCGCCTGCTCTGTTTCAGCCACCAACAATAAAGAGAAGGAGAAGGTAATAGTGGTATCTGGGCCCACCGGTTCCGGGAAGACTCGCCTCGCTCTGGAGCTCGCTAAGCGGCTCAATGGCGAGATTATCAGCGCCGACTCCGTCCAGGTATATCGAGGTCTTGATAT…
>c242578.graph_c0	GAGATGGAATTATTCGATACAAAAAATTAATGCTTAAGAAGTGTCATGACTTAATTTCTTTATTTTACACTGAATAAATTAGATAACCAGAACTTACTGCAGAAGAAAATTTTAATGTCTAAGCTTCTAGTGAGTTGCAGCTGCAAGTGCTTCAAGAACCCTAAGGCTTCCAAGATGTGGAGGAACCTCAGCTGTCATATTGTAAAGAAACTGGCCAACGATCATAGCACTTGTCCCCGACACAAGCTTTTTCCAGGCCTCGTCGGCCTCTTCGCCGCGCTTTCGGAACACCTCCGTGGCATCCAACGGGTGCAGATTCCACCCTTTGATATTTCTAAGTCTATGAATCTTCTCCAGTTGTCGACATGCCAATTTGCACGTATTGTCCTTAATTTCGTC…
>c256698.graph_c1	CGTTTGACAAAAAAATAAAAAATCATAATCGTAAATTCTTCGCAAATCCTAATGATATTATGATTCTTAATTCTGACAAAATTTCTCGGGTACAAGTAAGAGAGGATTTTTCATAGCTACAGTGAGAGAAGCGTCAGTTGATTCTTCCATGTCCAAATCTTCCGCCTTCATCCCATTAGGCAATTTCCAATCAAACCAGTAGACAAGATTTGCAAGTCCAAACTCTAGTGTCGTTGTCGCCATGTATATCCCTGGACACATTCTCCGACCAGCTCCAAATGGCAAATATTCATAGTGTTGTCCTTTAAAATCAACCGAGCTTCCATCAAACCTTTCTGGGAAAAACTTTTCTGGGTCGTTCCAAATCTTAGGGTCTCGTGCGATTGCCCCTTCATTCAC…
>c251106.graph_c0	CTGAACTAAAAATTACTTTCCATATTCTATACATCTCTGTTCATTTCTGTACCTTATTTGTTTATATTTACGTTTAAAACCAGAAAGAAAAAGAGTTGTGCAGCACGAGCAAATGGGTGAGACTGTGCGGAATTATTTAATTATCTGAAAAACCGTCGAATCCCATATAAAATATACATGCTATCTTGTGATCTCTCTCATCACCACTCCAGTCTCTTCCATGTCCCATTCCTTGATTATATTTCCAATGGAACTTCAAGTTTCTGAGCTCTTGCAATTCTTTTACACCTTCGTTTGCTTTCTTCTATTCTCCATCTTCAGCCTTTTCCTATTGAGATCAAACCGATGGTGCAGTTGTGAAATTTGCCAGACCTATGTCACCTCAAGCTGGTCTTTAAA…
>c218908.graph_c0	TTGTACTCGTCCGCCACCGGCCCTGCTTTCCATTAAATGAGCCAATCTTCTCTATATTATATATAGGTAATACAAAGTGTTTCTGGAGGTACGTTCTTCACCATCCTACCGAGTACCATGGATGTTCTTTCCTTTCCTTTACCTCCTCCAATTGCAATAAGTTTAGCGGTAGTAATTTTAACTGTGCTTGTGATAAGATTCCGTGCTAGAAGGTTGGGTGCTGAGAAAAAAAAGATATACCATCCTGTCGTCACAAATTTCTTAAACACACTCATCAACTTCCCTAGGCTGCACCATTATATGACCGAGTTTGAACACAAACACAAAAGTTACAGGGCTTATAATGTGCTCATAGATTACGTTATCACCACGGATCCTGCAAATGTTGAATACATCCTC…
>c250015.graph_c0	CCCGTACTTTATGTCACATTTTTCTTGATAATCTTTACATAATGTTCCTCCTCACACCACTCAGTCCTCTCTTTCATAAAAACAACTTGCAACAGCCAATAAATTTTTTGAAACTATATACGAACTGAATCGATAGAATATGCAAACATCATGAATCGCTGACATGAAGAACTAGTGATCAAATCGCAGGTATTGTGACCCAGGTCAGACTCTAATTAGCATAAATAATAAATAATTCTCAAAAAAAATATTTAAAAAAAAAAGAAGAAAAAATGAAATCCAAAAGCATGATCCACAGGTATGTAAAACAACTGTGTTGTTGGCACTTTTCTATTGGAGCTCACATCTACCAATGGTTGACAGCTTTTACATAATTCTGTGTATTTTTCAGAAAATAAA…
>c253203.graph_c1	CCCTCTCAGCTAAAACCCTAATCTCATAAGCATGTCATATAATGCTGGCAAAGCCCATGCCATGTCCCAATTCTGATACTCCTGAATAAGAGCACTGCATATCCACCATCACATATTAGTCAAGAACCAAGGTTAAATCTAGTGCAACAACAAAAAAATACAGTAAAGGATCATGCAAAAGAAAGTTATATAGTTTGATACTATATAGATACATAAGAGACCAAATCAGAATATTCTTGAAGGCGTTCATTAACCAATATAATTTACAGTCACACACTTCAACCAATTCATTCAACTGGAAATGGAGAAGGCAAATAGAGCATAAAAATTAAATGGGTTAGCAACTAAGCAAAAGCATGTTTGCTGAGGGTTGATGCAATGAGAGTTCTCCTCATACAT…
>c261228.graph_c0	TTAGATGAATACCTGTAGGAAAATTGAAACCAAATGAGATTGCATAGCAGAAAAAAAATGACGGGAAAATAGATTAAGAAAAGCAATTAAAAATAAACATAGAGGATGAATGATGTTGTCCAATGTACTTAATTTCTCTTATAAAATATAAGACAACTATATAAATTTGTCGACCATATGAGAGCATCAAATTGGAATAAATTAATAGAGCCCTTAATTCTAAGTTGGTAATTTCATTGTCGTCGGTGTAAACTTGATGACATTATGCAATATCAATTTAAATCAATGGGCAATTTGATTTTGCAGATTAAAAAGAATATAAGAATACTGAAAGTTACTAAACCCCATCACAACATCCCATCAGTATAGAACCAAAACCAAATGTAAATTTTAGTTTCT…
>c247689.graph_c2	AAAATTGTGGAGCAAACATTTGTATTTTATATAGATAGATTTCAACTACACAAACAGTGGAATAAAAAATAAAAGAAAACAAAATAAACCCAAACTTTCTTCTCCCCAACTTTATTTGGCACAAAAGCATAAAACCCAAACCCTAATTTTAATTATTTTTGTGCCATGTTCTCGGACGGCTCTCAGAGCTCAGGCAGTTGCAACAGGGGTGGATTCCTTGGCCTTCATAGCTTCAAATCTTGGCTCCTTGGCTTGGAATTTCAGGCCAGAATACAGCTTCATGTAGTCATCAAACACAAACTTGGGATAAGTTGGGGCGTCCTCAGTTTTCTTCTCAAGCACTGCCGGTGCTGGGCTGATGAATGAGTCGTTGCCTGGGTTGTAGAACGAGGCTATCGA…
>c251683.graph_c0	GTGTGCACAAAAAGGATCCATATCGAACAGTCAAAGGATCCTCGAAAGACCTTTACATATAACTCCTTGTAGTTTAGGGACCACCTTGATCTCAATGTACATCTGTATACATGACAAGTTGTTTTTCATTATAGAAAAATCCAAACCTAACACATGTGCATACAAATTAGATATTACCAAAGCAAAAAAAAAATTGTTTTAGACAAGTAAAGCTACATCTACATTCCACTATCCCACATTTTGCAAACATGACATTTCTTATCCATCTATAATTCCGATCAAGAGACACCTAGCTGACTTATTTTTCAATCAGTCAACAGATTTTCTGAATAAGAATATGTACACCATTTCCAGGCACCACGATCATTTTGTAGGCAGGAGAATGCTTGTATTTTGGAG…
>c261387.graph_c1	TAAGCGTATCCACCATATTATACAAGTAGTTCCTCGATAATATTTTTACAATTCTGCTGAACATTGCATGTCTCCATGAACTTATGTTATTGGATATAAACAAATGAATTAATTCTCATCATGCAACTTTGTACTTGGTTTAGGCTCCTGTTATAATTCAGGATTATGTTGGCTTCGATTGCAGCTTCATTCTAAAATTTTGGATCAATGATGACATATAATCACGCGTACTAGTGATCAAACCATCCCTAGGTTTGTGCACACTAGTAATCAACCGTTGATATTCTGATAGCATAGATTCGGTTAAAGGCTCCAAAAACTCACACCTTTCCAAAATCTCAGGTGGCGGTACTCCTGCCACGAGGTTTGTGTCCAGTTTCGGCTTACCCTTGAGCTCTT…
>c241991.graph_c0	TGGGTCAGGCAGGAGGATGTGCCCGGGCTACAGTCTGGGCATAAAGGTCATTCAGTCAAGTCTGGCTAATCTTTTGCATGGGTTTACATGGAGATTGCCTGATAACATGAAGATAGAGGATTTAAGTATGGAAGAGATTTTCGGGCTTTCGACACCGAAAAAATTTCCCCTCGTTGCAGTCTGCGAGCCTCGTCTTCCACCTCATGTTTACTCACTGTGATCACGTGAGTCTCTTCGTCTCAGCTAGTTCCCTCTCAATAAAGTAGTACTTGGGAAAGTACGTTATGAGTGTGTTTGGACCCGATGTTGAGTGCTTGGGAAAGTCTGTAATCCCTATCCAGACCTTTTATTGTATTCCCATTTCTGATAGGACTATGATTCTTTCCTCTTCTCTTTTCA…
>c256873.graph_c2	TAGTAAAGAATTGTTTTTATATTAGATAAATGGGATGCAAACTATATCTCAAGCTTTGAGACTCTTATCTGGTTAAGCAACAATTTGCGTGCAAATTAAATGTTGGTCAGTATACAGATGAGATTGAATGGGTGATTGACTGATGCCGTTTGATGGAAGATGGTCTTTAAAGTATCAGATAATAAGGCATGCATGATGGGATTATATTTCATTTTGTAATGCATGTATGGGATAAAAGCTATTAATGGAGTTTTGGTGATGAGATGAGAAGCCTAGGTTGGCTAGAAATGTGATGTGATAAGCCTAGATGGACTTTTATTAGGTTTGAAAAGTCTTGGAACAAATCCCACGGCTCAGTTTGAAGGATATACCCTGGTTTCTGGTTTCTAATGCGAATCA…
>c254525.graph_c0	AAAAACTCAACAAAATTTCAACCATTCATTAAGCAAACCAAAGCGCACAAAACCATGGAAGACATCATGTTCTATACATCCCTCTCTCTTATCTTCATTCTCTTCACTTTCAAGTTTTTCCTCCAAACCAAACGTCACAATCACCAAAACCTCCCACCAAGCCCACCTTCTCTTCCAATCATCGGCCACCTCCATCTCCTAAAACCCCCAGTCCACCGAATCTTCCGTCGCCTCTCCCAAAAATACGGCCCCGTCTTCTCTCTCTGGTTCGGCTCACGCCGCGTGGTCATAGTCTCATCCTCATCCGTTGTCCAAGAATGTTTTACAACAAACGACATTGTCTTAGCAAACCGTCCTCGACTGATCATGGGAAAGCACTTGGCCTACAACTACACCAAC…
>c200346.graph_c0	CGTAAACCTTTAGCTGTACGGTCCACAATTATAGTGGTGATGCTGTAGAAGAAAGTTTCGGTGAATATCGGCGTATAAAGTTGACAAAATGGATTTTCTTACAATAGTTAGTCTTGTTCTCTTGACAATTGTTCTTTATTTAATATCGACAGTTTTGAAACCGGCGAATTATCCACCAGGTCCGAGTAGATTACCCATTGTTGGAAATACATTCCTGATCAAAGATCTCAGTCAGAAATTGGGCGGTCAGTTCCAAGCATTACTAAAATTGTCCAAGGACTTCAACACGGATATTTTAGGTTTGAAACTAGGACCCACCCAGTACGTTGTAGTTTTTGGTCGCAAACTTGTACAGCAAGTGTTCACGCGCGATGAATTTCAAGGACGTCCTGATGGTTT…
>c153549.graph_c0	TAGATTATATGTGCTGTCGTCGTGTGATTTCAGTCGGTTGAGAATGATGGAACTTATTTAGGATTCCGAGTATGTAATTTCACTTGGTACCCGTGGACGCTTCGCAAGAGTAAATCCAGTTTTATTCGTATGTCTTCCATCTTGACGTCGCTCGTCACGACGTAATTCTTCAAGATTAATGATAGGGTCAATTTCATCGATAACAAAGCGTATCTCGAACCAATGCAACCTCTCGGACCGCCACTAAAACCGAGAAAACTATACTTATTACGTTTCTCGACGACTTCGGGTGCGAAATTGTCCGGATTCCAGATCATTGGGTTTTCATACACATTCGGATCACGATGGACCATTATCGGTGGTACAATTATGACGGCTCCCTTATGTACTTTGAAATTA…
>c245898.graph_c0	CTCACTAAAATCCACCACCTCGCCTGCCTCTGCAGCTACCTTCAGGGACTGCACCAACAACCCTACCTCCTCCCTTCTCAGCGGAGCAAAAGCTTCGATTCTCGAAGGAGAAAGAAGTTGAAGCGTGCAGAGCTTTCGAACATGGCGCCAATATGGACCATATTCAGAAAAGCCCATGGCCTTCGTGCCGTAGGACATGTACTTGGAGGCTTGGACTTGGGGGCGGCTAGCGAAAATGGTGTCATGGGTTTTAAGGAATAGCTCGGCGGCTTTGGGGGATGAGACTACTATGGTGGTTTTGCTGCCTAGGCGCATGGACATTATGGGTCCGTACTTTTTGGCTAGGTTCTGGAGGCTGCGGTGTGGGAGGTTGCCTAGCATATGAAGATTGCCGATGAT…
>c256438.graph_c1	AGAGCATAGCAACTTGTGCGTTTTCACTTTTAATTAGATGAAACTAAGTTGTATTTGTCTTTTTCTCCGAATTTGTGTAGAACCGAAGTACTTGTATCGAGGTTTCCCTTTTCCTTTCTAATTGCTGTTCATTCATGGTAGCTTTTTGAGTGCGAGAACTCGGAACACCTGCTGCCTACTGTGTTTAATTGCTGTTATTTCCCTAATTTCTCATTGTTTGGAGCGTCGTTGGATTCGATAAAAGATGCACAAGCATATGATAGCATATAACAAAAGTACATACATTCTTGTCTAATCCAAGACAAGAATACAGATACATTACAGCAAATCCAGTACAACACCAAATACAGCAAACCCAATCTAAACCACTTGTTGGAACCCCTGCAGCTTCCTCTCTAA…
>c256061.graph_c0	CCTGTATATATACGTGAAAAGACACCAACATTTTGTAGCTACCAATATAAGAAAAGAAACAAGAGTTCTTTAGCTAAATCCTTTCTCTGTGCAAAGATGGAAGCCAATATCGGCTTTCTCTCATTGTTCTTACTAGTCCCCTTTATACATTTCTTAACCAAACGTTTTTGGCATCAAAGGGATAGTAAAGAAAACCAAGGGTGCAAGCAACACTACCCTCTTCCTCCCACTCCCAAATGCCTAAAACCGTGGCCTATTATCGGAAACCTGCCCCAGTTGCTCACGAACAAGCCCACGTTCCGGTGGATACACAAGATGATGGACGAAATGAACACCGAAATTGCATGCATTCGCCTCGGAAACACGAATGTGATTCCCATCACATGCCCTCAGCTCAGC…
>c244172.graph_c0	AAGCTCTCTCCATGGAAAGCATGGTTGGCCAGCTTTCGCAATTTTGCCCATTTTTCACCTGAGGATCTCGTGAGCCCGTTTCCTAAAAGCCTTTTAACATAACCTTGAGTCTCCGTTTTTTGAAAAGCTCCGTCTTTGTTAGTCAGTATCTCTTTGCACAACTCAGCTTCTGTAATAACCAACTGCGCTTTTGAACCATGCCATTGAAGATAATTCTTACCATATATCTTTGTCCACGATTGAATATGGGGTTGAACATGAGAAAATATATCATGTGACAAACTCTTCGGCCTGCTCATAGCTTCCATTTTCATTTCGGAGATTTGTTTCGTGTTTCCGTGGACAAGTCTGTAGGACGGGCCTTTGATCCCCTGCGTAGCCATCGACTTCTGTATGCGT…
>c240169.graph_c0	AAATTACTAGGGAGTAATGAAAAAATAGAGAGAAGAAAGGTGGCAGCTGCTGCTGCAATTTTTTTTCGATCTTGCATGTTATTCTTTCTATATAATAATTTTTGTACATGAATTCCGGAGGATCACAAAATACAAACAGAGATTAATATTCCATAAACTTAATTAATAAAGCTTAATCAATAACTAATAAGACATTAAAACTAAATTAAAACAACAAAAAGATTTGGAGAGCAGTCACCAGTCACCAGTCAGCGTTGTAGTTTTTCCTTTTTATCTCCTTGTCAATCAAACCTTGTCATACCATTATGGTATGCCTGGTCTTAAATTAATAATTTTATGACCAAAATCAGAGACCCAAAAGCAACATCTTTTTCCCTAACATTCATCCTTTCCTTTCCA…
